# Supplementary material for: Pd-catalyzed [3 + 2] cycloaddition of vinylcyclopropanes with 1-azadienes: synthesis of 4-cyclopentylbenzo[e][1,2,3]oxathiazine 2,2-dioxides
Source: RSC Adv. 2018 Dec 5;8(71):40798–803. doi: 10.1039/c8ra08881k (PMC9091363; doi:10.1039/c8ra08881k)
Supplement: RA-008-C8RA08881K-s002 [file RA-008-C8RA08881K-s002.cif]

# Electronic Supplementary Material (ESI) for RSC Advances.
# This journal is © The Royal Society of Chemistry 2018

####################################################################### 
# 
# This file contains crystal structure data downloaded from the 
# Cambridge Structural Database (CSD) hosted by the Cambridge 
# Crystallographic Data Centre (CCDC).
# 
# Full information about CCDC data access policies and citation 
# guidelines are available at http://www.ccdc.cam.ac.uk/access/V1 
# 
# Audit and citation data items may have been added by the CCDC. 
# Please retain this information to preserve the provenance of 
# this file and to allow appropriate attribution of the data. 
# 
#######################################################################

data_mx5919
_database_code_depnum_ccdc_archive 'CCDC 1849601'
_audit_update_record             
;
2018-06-15 deposited with the CCDC.
2018-11-30 downloaded from the CCDC.
;
_audit_creation_date             2017-05-16
_audit_creation_method           
;
Olex2 1.2
(compiled 2017.03.28 svn.r3405 for OlexSys, GUI svn.r5337)
;
_shelx_SHELXL_version_number     2016/6
_chemical_name_common            ?
_chemical_name_systematic        ?
_chemical_formula_moiety         'C22 H17 N3 O3 S'
_chemical_formula_sum            'C22 H17 N3 O3 S'
_chemical_formula_weight         403.44
_chemical_melting_point          ?
loop_
_atom_type_symbol
_atom_type_description
_atom_type_scat_dispersion_real
_atom_type_scat_dispersion_imag
_atom_type_scat_source
C C 0.0033 0.0016 'International Tables Vol C Tables 4.2.6.8 and 6.1.1.4'
H H 0.0000 0.0000 'International Tables Vol C Tables 4.2.6.8 and 6.1.1.4'
N N 0.0061 0.0033 'International Tables Vol C Tables 4.2.6.8 and 6.1.1.4'
O O 0.0106 0.0060 'International Tables Vol C Tables 4.2.6.8 and 6.1.1.4'
S S 0.1246 0.1234 'International Tables Vol C Tables 4.2.6.8 and 6.1.1.4'

_shelx_space_group_comment       
;
The symmetry employed for this shelxl refinement is uniquely defined
by the following loop, which should always be used as a source of
symmetry information in preference to the above space-group names.
They are only intended as comments.
;
_space_group_crystal_system      monoclinic
_space_group_IT_number           14
_space_group_name_H-M_alt        'P 1 21/n 1'
_space_group_name_Hall           '-P 2yn'
loop_
_space_group_symop_operation_xyz
'x, y, z'
'-x+1/2, y+1/2, -z+1/2'
'-x, -y, -z'
'x-1/2, -y-1/2, z-1/2'

_cell_length_a                   7.6209(15)
_cell_length_b                   12.073(2)
_cell_length_c                   21.125(4)
_cell_angle_alpha                90
_cell_angle_beta                 96.86(3)
_cell_angle_gamma                90
_cell_volume                     1929.8(7)
_cell_formula_units_Z            4
_cell_measurement_reflns_used    5141
_cell_measurement_temperature    173(2)
_cell_measurement_theta_max      27.4833
_cell_measurement_theta_min      1.6867
_shelx_estimated_absorpt_T_max   ?
_shelx_estimated_absorpt_T_min   ?
_exptl_absorpt_coefficient_mu    0.197
_exptl_absorpt_correction_T_max  1.0000
_exptl_absorpt_correction_T_min  0.7241
_exptl_absorpt_correction_type   multi-scan
_exptl_absorpt_process_details   'CrystalClear (Rigaku Inc., 2007)'
_exptl_absorpt_special_details   ?
_exptl_crystal_colour            Colorless
_exptl_crystal_density_diffrn    1.389
_exptl_crystal_density_meas      ?
_exptl_crystal_density_method    ?
_exptl_crystal_description       Plate
_exptl_crystal_F_000             840
_exptl_crystal_size_max          0.121
_exptl_crystal_size_mid          0.073
_exptl_crystal_size_min          0.028
_exptl_transmission_factor_max   ?
_exptl_transmission_factor_min   ?
_diffrn_reflns_av_R_equivalents  0.0568
_diffrn_reflns_av_unetI/netI     0.0534
_diffrn_reflns_Laue_measured_fraction_full 0.994
_diffrn_reflns_Laue_measured_fraction_max 0.991
_diffrn_reflns_limit_h_max       9
_diffrn_reflns_limit_h_min       -9
_diffrn_reflns_limit_k_max       15
_diffrn_reflns_limit_k_min       -15
_diffrn_reflns_limit_l_max       27
_diffrn_reflns_limit_l_min       -27
_diffrn_reflns_number            14264
_diffrn_reflns_point_group_measured_fraction_full 0.994
_diffrn_reflns_point_group_measured_fraction_max 0.991
_diffrn_reflns_theta_full        25.242
_diffrn_reflns_theta_max         27.506
_diffrn_reflns_theta_min         1.942
_diffrn_ambient_temperature      173(2)
_diffrn_detector_area_resol_mean ?
_diffrn_measured_fraction_theta_full 0.994
_diffrn_measured_fraction_theta_max 0.991
_diffrn_measurement_device_type  'MM007-HF CCD(Saturn 724+)'
_diffrn_measurement_method       '\w scans at fixed \c = 45\%'
_diffrn_radiation_monochromator  Confocal
_diffrn_radiation_type           MoK\a
_diffrn_radiation_wavelength     0.71073
_diffrn_source                   'Rotating Anode'
_reflns_Friedel_coverage         0.000
_reflns_Friedel_fraction_full    .
_reflns_Friedel_fraction_max     .
_reflns_number_gt                3917
_reflns_number_total             4390
_reflns_special_details          
;
 Reflections were merged by SHELXL according to the crystal
 class for the calculation of statistics and refinement.
 
 _reflns_Friedel_fraction is defined as the number of unique
 Friedel pairs measured divided by the number that would be
 possible theoretically, ignoring centric projections and
 systematic absences.
;
_reflns_threshold_expression     'I > 2\s(I)'
_computing_cell_refinement       'CrystalClear (Rigaku Inc., 2007)'
_computing_data_collection       'CrystalClear (Rigaku Inc., 2007)'
_computing_data_reduction        'CrystalClear (Rigaku Inc., 2007)'
_computing_molecular_graphics    'Olex2 (Dolomanov et al., 2009)'
_computing_publication_material  'CIFTAB (Sheldrick, 2013)'
_computing_structure_refinement  'ShelXL (Sheldrick, 2015)'
_computing_structure_solution    'ShelXT (Sheldrick, 2015)'
_refine_diff_density_max         0.269
_refine_diff_density_min         -0.332
_refine_diff_density_rms         0.054
_refine_ls_extinction_coef       .
_refine_ls_extinction_method     none
_refine_ls_goodness_of_fit_ref   1.225
_refine_ls_hydrogen_treatment    constr
_refine_ls_matrix_type           full
_refine_ls_number_parameters     262
_refine_ls_number_reflns         4390
_refine_ls_number_restraints     0
_refine_ls_R_factor_all          0.0846
_refine_ls_R_factor_gt           0.0732
_refine_ls_restrained_S_all      1.225
_refine_ls_shift/su_max          0.000
_refine_ls_shift/su_mean         0.000
_refine_ls_structure_factor_coef Fsqd
_refine_ls_weighting_details     
'w=1/[\s^2^(Fo^2^)+(0.0228P)^2^+1.8228P] where P=(Fo^2^+2Fc^2^)/3'
_refine_ls_weighting_scheme      calc
_refine_ls_wR_factor_gt          0.1259
_refine_ls_wR_factor_ref         0.1307
_refine_special_details          ?
_olex2_refinement_description    
;
1. Fixed Uiso
 At 1.2 times of:
  All C(H) groups, All C(H,H) groups
2.a Ternary CH refined with riding coordinates:
 C8(H8), C9(H9), C12(H12)
2.b Secondary CH2 refined with riding coordinates:
 C11(H11A,H11B)
2.c Aromatic/amide H refined with riding coordinates:
 C4(H4), C5(H5), C6(H6), C7(H7), C13(H13), C18(H18), C19(H19), C20(H20),
 C21(H21), C22(H22)
2.d X=CH2 refined with riding coordinates:
 C14(H14A,H14B)
;
_atom_sites_solution_hydrogens   geom
_atom_sites_solution_primary     dual
_atom_sites_solution_secondary   ?
loop_
_atom_site_label
_atom_site_type_symbol
_atom_site_fract_x
_atom_site_fract_y
_atom_site_fract_z
_atom_site_U_iso_or_equiv
_atom_site_adp_type
_atom_site_occupancy
_atom_site_site_symmetry_order
_atom_site_calc_flag
_atom_site_refinement_flags_posn
_atom_site_refinement_flags_adp
_atom_site_refinement_flags_occupancy
_atom_site_disorder_assembly
_atom_site_disorder_group
S1 S 0.73514(9) 0.50783(6) 0.44724(3) 0.02747(17) Uani 1 1 d . . . . .
O1 O 0.7202(2) 0.44503(16) 0.51272(8) 0.0313(4) Uani 1 1 d . . . . .
O2 O 0.6892(3) 0.61888(16) 0.45955(10) 0.0402(5) Uani 1 1 d . . . . .
O3 O 0.9006(2) 0.48416(17) 0.42638(9) 0.0366(5) Uani 1 1 d . . . . .
N1 N 0.5803(3) 0.45294(18) 0.39714(10) 0.0251(5) Uani 1 1 d . . . . .
N2 N 0.1001(3) 0.51038(18) 0.17607(11) 0.0315(5) Uani 1 1 d . . . . .
N3 N 0.1511(3) 0.15949(19) 0.21168(11) 0.0349(6) Uani 1 1 d . . . . .
C1 C 0.5367(3) 0.3503(2) 0.40290(11) 0.0209(5) Uani 1 1 d . . . . .
C2 C 0.6124(3) 0.2798(2) 0.45603(11) 0.0244(5) Uani 1 1 d . . . . .
C3 C 0.7070(3) 0.3297(2) 0.50936(12) 0.0292(6) Uani 1 1 d . . . . .
C4 C 0.7829(4) 0.2703(3) 0.56114(13) 0.0393(7) Uani 1 1 d . . . . .
H4 H 0.844247 0.305842 0.596086 0.047 Uiso 1 1 calc R . . . .
C5 C 0.7656(4) 0.1565(3) 0.55977(14) 0.0446(8) Uani 1 1 d . . . . .
H5 H 0.816561 0.114913 0.594203 0.053 Uiso 1 1 calc R . . . .
C6 C 0.6733(4) 0.1031(3) 0.50793(14) 0.0406(7) Uani 1 1 d . . . . .
H6 H 0.663095 0.026327 0.507672 0.049 Uiso 1 1 calc R . . . .
C7 C 0.5966(4) 0.1645(2) 0.45660(13) 0.0311(6) Uani 1 1 d . . . . .
H7 H 0.533737 0.128611 0.422096 0.037 Uiso 1 1 calc R . . . .
C8 C 0.3958(3) 0.3066(2) 0.35293(11) 0.0207(5) Uani 1 1 d . . . . .
H8 H 0.422226 0.229257 0.343746 0.025 Uiso 1 1 calc R . . . .
C9 C 0.3865(3) 0.3739(2) 0.29101(11) 0.0215(5) Uani 1 1 d . . . . .
H9 H 0.399991 0.452019 0.303322 0.026 Uiso 1 1 calc R . . . .
C10 C 0.1902(3) 0.3579(2) 0.26148(11) 0.0215(5) Uani 1 1 d . . . . .
C11 C 0.0896(4) 0.3705(2) 0.32046(12) 0.0279(6) Uani 1 1 d . . . . .
H11A H -0.025286 0.335093 0.313084 0.033 Uiso 1 1 calc R . . . .
H11B H 0.072911 0.448140 0.329971 0.033 Uiso 1 1 calc R . . . .
C12 C 0.2067(3) 0.3132(2) 0.37606(12) 0.0247(5) Uani 1 1 d . . . . .
H12 H 0.213034 0.360813 0.413857 0.030 Uiso 1 1 calc R . . . .
C13 C 0.1375(4) 0.2021(2) 0.39225(13) 0.0307(6) Uani 1 1 d . . . . .
H13 H 0.125549 0.148751 0.360295 0.037 Uiso 1 1 calc R . . . .
C14 C 0.0925(4) 0.1744(3) 0.44797(15) 0.0412(7) Uani 1 1 d . . . . .
H14A H 0.102640 0.225629 0.481103 0.049 Uiso 1 1 calc R . . . .
H14B H 0.050431 0.103531 0.454459 0.049 Uiso 1 1 calc R . . . .
C15 C 0.1376(3) 0.4423(2) 0.21241(11) 0.0224(5) Uani 1 1 d . . . . .
C16 C 0.1647(3) 0.2467(2) 0.23251(11) 0.0229(5) Uani 1 1 d . . . . .
C17 C 0.5211(3) 0.3505(2) 0.24583(11) 0.0230(5) Uani 1 1 d . . . . .
C18 C 0.5835(4) 0.2442(2) 0.23507(13) 0.0294(6) Uani 1 1 d . . . . .
H18 H 0.548852 0.184832 0.258748 0.035 Uiso 1 1 calc R . . . .
C19 C 0.6962(4) 0.2266(3) 0.18951(14) 0.0380(7) Uani 1 1 d . . . . .
H19 H 0.737376 0.155554 0.182882 0.046 Uiso 1 1 calc R . . . .
C20 C 0.7483(4) 0.3134(3) 0.15382(14) 0.0424(8) Uani 1 1 d . . . . .
H20 H 0.822241 0.300729 0.122592 0.051 Uiso 1 1 calc R . . . .
C21 C 0.6903(4) 0.4197(3) 0.16455(14) 0.0390(7) Uani 1 1 d . . . . .
H21 H 0.726372 0.478733 0.140933 0.047 Uiso 1 1 calc R . . . .
C22 C 0.5784(3) 0.4379(2) 0.21048(12) 0.0293(6) Uani 1 1 d . . . . .
H22 H 0.540942 0.509595 0.217857 0.035 Uiso 1 1 calc R . . . .

loop_
_atom_site_aniso_label
_atom_site_aniso_U_11
_atom_site_aniso_U_22
_atom_site_aniso_U_33
_atom_site_aniso_U_23
_atom_site_aniso_U_13
_atom_site_aniso_U_12
S1 0.0276(4) 0.0304(4) 0.0243(3) -0.0073(3) 0.0026(3) -0.0066(3)
O1 0.0324(11) 0.0391(11) 0.0219(9) -0.0076(8) 0.0013(8) -0.0075(9)
O2 0.0469(13) 0.0292(11) 0.0438(12) -0.0138(9) 0.0028(10) -0.0074(10)
O3 0.0297(11) 0.0507(13) 0.0304(10) -0.0097(9) 0.0073(8) -0.0098(10)
N1 0.0260(12) 0.0241(11) 0.0240(11) -0.0033(9) -0.0019(9) -0.0012(9)
N2 0.0338(13) 0.0247(12) 0.0338(12) 0.0047(10) -0.0052(10) 0.0003(10)
N3 0.0414(14) 0.0258(13) 0.0357(13) -0.0022(10) -0.0024(11) -0.0019(11)
C1 0.0216(12) 0.0230(13) 0.0182(11) -0.0032(10) 0.0034(9) 0.0009(10)
C2 0.0210(13) 0.0311(14) 0.0204(12) 0.0028(10) -0.0003(10) 0.0003(11)
C3 0.0250(14) 0.0389(16) 0.0239(13) 0.0008(11) 0.0034(11) -0.0016(12)
C4 0.0315(16) 0.062(2) 0.0226(13) 0.0049(14) -0.0042(11) -0.0033(15)
C5 0.0335(17) 0.064(2) 0.0338(16) 0.0249(16) -0.0048(13) -0.0003(16)
C6 0.0355(16) 0.0393(17) 0.0448(17) 0.0186(14) -0.0039(13) -0.0045(14)
C7 0.0275(14) 0.0317(15) 0.0324(14) 0.0056(12) -0.0028(11) 0.0004(12)
C8 0.0233(13) 0.0177(12) 0.0203(11) -0.0011(9) -0.0013(10) 0.0003(10)
C9 0.0250(13) 0.0179(12) 0.0204(11) -0.0009(9) -0.0024(9) -0.0010(10)
C10 0.0221(13) 0.0190(12) 0.0225(12) -0.0002(10) -0.0005(9) 0.0010(10)
C11 0.0279(14) 0.0300(14) 0.0261(13) -0.0003(11) 0.0044(11) 0.0038(12)
C12 0.0282(14) 0.0244(13) 0.0215(12) -0.0006(10) 0.0032(10) 0.0000(11)
C13 0.0306(15) 0.0279(14) 0.0332(14) -0.0018(11) 0.0021(12) -0.0023(12)
C14 0.0469(19) 0.0334(16) 0.0449(18) 0.0062(14) 0.0115(15) -0.0069(15)
C15 0.0233(13) 0.0181(12) 0.0246(12) -0.0034(10) -0.0020(10) 0.0000(10)
C16 0.0221(13) 0.0238(13) 0.0216(12) 0.0043(10) -0.0024(10) 0.0008(11)
C17 0.0228(13) 0.0255(13) 0.0192(12) -0.0018(10) -0.0033(9) -0.0030(11)
C18 0.0292(14) 0.0290(14) 0.0301(14) -0.0031(11) 0.0041(11) -0.0003(12)
C19 0.0306(15) 0.0439(18) 0.0393(16) -0.0126(14) 0.0039(12) 0.0043(14)
C20 0.0288(16) 0.067(2) 0.0323(15) -0.0064(15) 0.0075(12) -0.0011(15)
C21 0.0293(15) 0.054(2) 0.0342(15) 0.0111(14) 0.0045(12) -0.0067(14)
C22 0.0263(14) 0.0296(15) 0.0309(14) 0.0038(11) -0.0006(11) -0.0008(12)

_geom_special_details            
;
 All esds (except the esd in the dihedral angle between two l.s. planes)
 are estimated using the full covariance matrix.  The cell esds are taken
 into account individually in the estimation of esds in distances, angles
 and torsion angles; correlations between esds in cell parameters are only
 used when they are defined by crystal symmetry.  An approximate (isotropic)
 treatment of cell esds is used for estimating esds involving l.s. planes.
;
loop_
_geom_bond_atom_site_label_1
_geom_bond_atom_site_label_2
_geom_bond_distance
_geom_bond_site_symmetry_2
_geom_bond_publ_flag
S1 O1 1.5935(19) . ?
S1 O2 1.418(2) . ?
S1 O3 1.413(2) . ?
S1 N1 1.629(2) . ?
O1 C3 1.397(3) . ?
N1 C1 1.293(3) . ?
N2 C15 1.137(3) . ?
N3 C16 1.141(3) . ?
C1 C2 1.470(3) . ?
C1 C8 1.508(3) . ?
C2 C3 1.399(3) . ?
C2 C7 1.398(4) . ?
C3 C4 1.377(4) . ?
C4 H4 0.9300 . ?
C4 C5 1.380(5) . ?
C5 H5 0.9300 . ?
C5 C6 1.388(4) . ?
C6 H6 0.9300 . ?
C6 C7 1.384(4) . ?
C7 H7 0.9300 . ?
C8 H8 0.9800 . ?
C8 C9 1.534(3) . ?
C8 C12 1.579(3) . ?
C9 H9 0.9800 . ?
C9 C10 1.562(3) . ?
C9 C17 1.509(3) . ?
C10 C11 1.547(3) . ?
C10 C15 1.475(3) . ?
C10 C16 1.479(3) . ?
C11 H11A 0.9700 . ?
C11 H11B 0.9700 . ?
C11 C12 1.550(3) . ?
C12 H12 0.9800 . ?
C12 C13 1.496(4) . ?
C13 H13 0.9300 . ?
C13 C14 1.308(4) . ?
C14 H14A 0.9300 . ?
C14 H14B 0.9300 . ?
C17 C18 1.397(4) . ?
C17 C22 1.393(4) . ?
C18 H18 0.9300 . ?
C18 C19 1.381(4) . ?
C19 H19 0.9300 . ?
C19 C20 1.377(4) . ?
C20 H20 0.9300 . ?
C20 C21 1.385(5) . ?
C21 H21 0.9300 . ?
C21 C22 1.383(4) . ?
C22 H22 0.9300 . ?

loop_
_geom_angle_atom_site_label_1
_geom_angle_atom_site_label_2
_geom_angle_atom_site_label_3
_geom_angle
_geom_angle_site_symmetry_1
_geom_angle_site_symmetry_3
_geom_angle_publ_flag
O1 S1 N1 104.42(11) . . ?
O2 S1 O1 104.24(12) . . ?
O2 S1 N1 109.16(12) . . ?
O3 S1 O1 109.47(12) . . ?
O3 S1 O2 119.84(13) . . ?
O3 S1 N1 108.61(11) . . ?
C3 O1 S1 116.25(16) . . ?
C1 N1 S1 120.22(18) . . ?
N1 C1 C2 123.0(2) . . ?
N1 C1 C8 116.0(2) . . ?
C2 C1 C8 120.9(2) . . ?
C3 C2 C1 118.9(2) . . ?
C7 C2 C1 123.8(2) . . ?
C7 C2 C3 117.3(2) . . ?
O1 C3 C2 119.8(2) . . ?
C4 C3 O1 117.3(2) . . ?
C4 C3 C2 122.9(3) . . ?
C3 C4 H4 120.9 . . ?
C3 C4 C5 118.2(3) . . ?
C5 C4 H4 120.9 . . ?
C4 C5 H5 119.4 . . ?
C4 C5 C6 121.2(3) . . ?
C6 C5 H5 119.4 . . ?
C5 C6 H6 120.1 . . ?
C7 C6 C5 119.7(3) . . ?
C7 C6 H6 120.1 . . ?
C2 C7 H7 119.6 . . ?
C6 C7 C2 120.8(3) . . ?
C6 C7 H7 119.6 . . ?
C1 C8 H8 109.0 . . ?
C1 C8 C9 111.6(2) . . ?
C1 C8 C12 111.45(19) . . ?
C9 C8 H8 109.0 . . ?
C9 C8 C12 106.63(19) . . ?
C12 C8 H8 109.0 . . ?
C8 C9 H9 106.9 . . ?
C8 C9 C10 102.67(19) . . ?
C10 C9 H9 106.9 . . ?
C17 C9 C8 118.3(2) . . ?
C17 C9 H9 106.9 . . ?
C17 C9 C10 114.52(19) . . ?
C11 C10 C9 102.09(19) . . ?
C15 C10 C9 111.2(2) . . ?
C15 C10 C11 112.3(2) . . ?
C15 C10 C16 109.0(2) . . ?
C16 C10 C9 110.5(2) . . ?
C16 C10 C11 111.7(2) . . ?
C10 C11 H11A 110.6 . . ?
C10 C11 H11B 110.6 . . ?
C10 C11 C12 105.7(2) . . ?
H11A C11 H11B 108.7 . . ?
C12 C11 H11A 110.6 . . ?
C12 C11 H11B 110.6 . . ?
C8 C12 H12 108.9 . . ?
C11 C12 C8 104.61(19) . . ?
C11 C12 H12 108.9 . . ?
C13 C12 C8 112.7(2) . . ?
C13 C12 C11 112.7(2) . . ?
C13 C12 H12 108.9 . . ?
C12 C13 H13 117.5 . . ?
C14 C13 C12 124.9(3) . . ?
C14 C13 H13 117.5 . . ?
C13 C14 H14A 120.0 . . ?
C13 C14 H14B 120.0 . . ?
H14A C14 H14B 120.0 . . ?
N2 C15 C10 177.4(3) . . ?
N3 C16 C10 177.2(3) . . ?
C18 C17 C9 123.1(2) . . ?
C22 C17 C9 118.5(2) . . ?
C22 C17 C18 118.3(2) . . ?
C17 C18 H18 119.8 . . ?
C19 C18 C17 120.4(3) . . ?
C19 C18 H18 119.8 . . ?
C18 C19 H19 119.7 . . ?
C20 C19 C18 120.6(3) . . ?
C20 C19 H19 119.7 . . ?
C19 C20 H20 120.1 . . ?
C19 C20 C21 119.8(3) . . ?
C21 C20 H20 120.1 . . ?
C20 C21 H21 120.1 . . ?
C22 C21 C20 119.9(3) . . ?
C22 C21 H21 120.1 . . ?
C17 C22 H22 119.5 . . ?
C21 C22 C17 121.0(3) . . ?
C21 C22 H22 119.5 . . ?

_shelx_res_file                  
;
TITL mx5919_a.res in P2(1)/n
    mx5919.res
    created by SHELXL-2016/6 at 17:09:28 on 16-May-2017
REM Old TITL mx5919 in P2(1)/n
REM SHELXT solution in P2(1)/n
REM R1 0.148, Rweak 0.380, Alpha 0.058, Orientation as input
REM Formula found by SHELXT: C21 N3 O4 S
CELL 0.71073 7.6209 12.0734 21.1248 90 96.862 90
ZERR 4 0.0015 0.0024 0.0042 0 0.03 0
LATT 1
SYMM 0.5-X,0.5+Y,0.5-Z
SFAC C H N O S
UNIT 88 68 12 12 4

L.S. 10
PLAN  20
BOND $H
list 4
fmap 2
acta
OMIT -1 3 4
REM <olex2.extras>
REM <HklSrc "%.\\mx5919.hkl">
REM </olex2.extras>

WGHT    0.022800    1.822800
FVAR       0.55702
S1    5    0.735145    0.507835    0.447241    11.00000    0.02760    0.03044 =
         0.02425   -0.00729    0.00261   -0.00661
O1    4    0.720202    0.445027    0.512723    11.00000    0.03237    0.03909 =
         0.02192   -0.00764    0.00132   -0.00751
O2    4    0.689184    0.618885    0.459555    11.00000    0.04693    0.02919 =
         0.04376   -0.01385    0.00282   -0.00743
O3    4    0.900569    0.484161    0.426381    11.00000    0.02974    0.05069 =
         0.03035   -0.00970    0.00733   -0.00978
N1    3    0.580288    0.452942    0.397142    11.00000    0.02595    0.02406 =
         0.02405   -0.00329   -0.00189   -0.00123
N2    3    0.100147    0.510379    0.176072    11.00000    0.03379    0.02467 =
         0.03384    0.00467   -0.00521    0.00029
N3    3    0.151076    0.159490    0.211685    11.00000    0.04145    0.02579 =
         0.03565   -0.00217   -0.00244   -0.00186
C1    1    0.536690    0.350278    0.402904    11.00000    0.02156    0.02302 =
         0.01823   -0.00322    0.00337    0.00087
C2    1    0.612424    0.279844    0.456032    11.00000    0.02099    0.03111 =
         0.02037    0.00276   -0.00031    0.00031
C3    1    0.707013    0.329734    0.509362    11.00000    0.02499    0.03888 =
         0.02388    0.00084    0.00342   -0.00164
C4    1    0.782935    0.270300    0.561144    11.00000    0.03148    0.06203 =
         0.02259    0.00493   -0.00416   -0.00329
AFIX  43
H4    2    0.844247    0.305842    0.596086    11.00000   -1.20000
AFIX   0
C5    1    0.765553    0.156519    0.559773    11.00000    0.03349    0.06425 =
         0.03382    0.02486   -0.00480   -0.00035
AFIX  43
H5    2    0.816561    0.114913    0.594203    11.00000   -1.20000
AFIX   0
C6    1    0.673310    0.103089    0.507928    11.00000    0.03547    0.03934 =
         0.04482    0.01862   -0.00392   -0.00451
AFIX  43
H6    2    0.663095    0.026327    0.507672    11.00000   -1.20000
AFIX   0
C7    1    0.596569    0.164495    0.456601    11.00000    0.02751    0.03175 =
         0.03237    0.00565   -0.00279    0.00036
AFIX  43
H7    2    0.533737    0.128611    0.422096    11.00000   -1.20000
AFIX   0
C8    1    0.395842    0.306647    0.352926    11.00000    0.02329    0.01767 =
         0.02029   -0.00113   -0.00129    0.00032
AFIX  13
H8    2    0.422226    0.229257    0.343746    11.00000   -1.20000
AFIX   0
C9    1    0.386499    0.373944    0.291009    11.00000    0.02499    0.01792 =
         0.02039   -0.00088   -0.00245   -0.00098
AFIX  13
H9    2    0.399991    0.452019    0.303322    11.00000   -1.20000
AFIX   0
C10   1    0.190216    0.357882    0.261483    11.00000    0.02212    0.01895 =
         0.02251   -0.00018   -0.00050    0.00105
C11   1    0.089580    0.370515    0.320465    11.00000    0.02789    0.03000 =
         0.02607   -0.00031    0.00437    0.00382
AFIX  23
H11A  2   -0.025286    0.335093    0.313084    11.00000   -1.20000
H11B  2    0.072911    0.448140    0.329971    11.00000   -1.20000
AFIX   0
C12   1    0.206680    0.313243    0.376062    11.00000    0.02817    0.02439 =
         0.02153   -0.00063    0.00318    0.00004
AFIX  13
H12   2    0.213034    0.360813    0.413857    11.00000   -1.20000
AFIX   0
C13   1    0.137497    0.202149    0.392249    11.00000    0.03055    0.02791 =
         0.03320   -0.00180    0.00208   -0.00229
AFIX  43
H13   2    0.125549    0.148751    0.360295    11.00000   -1.20000
AFIX   0
C14   1    0.092521    0.174431    0.447975    11.00000    0.04691    0.03339 =
         0.04488    0.00624    0.01153   -0.00694
AFIX  93
H14A  2    0.102640    0.225629    0.481103    11.00000   -1.20000
H14B  2    0.050431    0.103531    0.454459    11.00000   -1.20000
AFIX   0
C15   1    0.137607    0.442322    0.212413    11.00000    0.02329    0.01810 =
         0.02465   -0.00343   -0.00202    0.00000
C16   1    0.164673    0.246662    0.232508    11.00000    0.02213    0.02382 =
         0.02159    0.00432   -0.00240    0.00081
C17   1    0.521102    0.350522    0.245833    11.00000    0.02280    0.02548 =
         0.01918   -0.00181   -0.00329   -0.00298
C18   1    0.583483    0.244190    0.235074    11.00000    0.02923    0.02901 =
         0.03013   -0.00312    0.00408   -0.00027
AFIX  43
H18   2    0.548852    0.184832    0.258748    11.00000   -1.20000
AFIX   0
C19   1    0.696244    0.226637    0.189512    11.00000    0.03063    0.04394 =
         0.03925   -0.01258    0.00394    0.00427
AFIX  43
H19   2    0.737376    0.155554    0.182882    11.00000   -1.20000
AFIX   0
C20   1    0.748309    0.313440    0.153816    11.00000    0.02884    0.06707 =
         0.03225   -0.00639    0.00746   -0.00113
AFIX  43
H20   2    0.822241    0.300729    0.122592    11.00000   -1.20000
AFIX   0
C21   1    0.690253    0.419731    0.164549    11.00000    0.02927    0.05367 =
         0.03418    0.01114    0.00449   -0.00673
AFIX  43
H21   2    0.726372    0.478733    0.140933    11.00000   -1.20000
AFIX   0
C22   1    0.578415    0.437942    0.210477    11.00000    0.02634    0.02957 =
         0.03089    0.00382   -0.00064   -0.00082
AFIX  43
H22   2    0.540942    0.509595    0.217857    11.00000   -1.20000
AFIX   0
HKLF 4


REM  mx5919_a.res in P2(1)/n
REM R1 =  0.0732 for    3917 Fo > 4sig(Fo)  and  0.0846 for all    4390 data
REM    262 parameters refined using      0 restraints

END

WGHT      0.0228      1.8100

REM Highest difference peak  0.269,  deepest hole -0.332,  1-sigma level  0.054
Q1    1   0.5874  0.3942  0.2378  11.00000  0.05    0.27
Q2    1   0.1535  0.3573  0.2919  11.00000  0.05    0.25
Q3    1   0.3664  0.3406  0.3176  11.00000  0.05    0.24
Q4    1   0.6578  0.4777  0.4900  11.00000  0.05    0.21
Q5    1   0.8053  0.5164  0.4044  11.00000  0.05    0.21
Q6    1   0.6073  0.6170  0.4869  11.00000  0.05    0.20
Q7    1   0.1688  0.3178  0.2440  11.00000  0.05    0.20
Q8    1   0.0807  0.2021  0.2337  11.00000  0.05    0.20
Q9    1   0.7367  0.1230  0.2092  11.00000  0.05    0.20
Q10   1   0.4952  0.4340  0.4121  11.00000  0.05    0.19
Q11   1   0.1990  0.2006  0.4335  11.00000  0.05    0.19
Q12   1   0.6204  0.4720  0.4250  11.00000  0.05    0.19
Q13   1   0.5780  0.2982  0.4306  11.00000  0.05    0.19
Q14   1   0.2803  0.3665  0.2723  11.00000  0.05    0.18
Q15   1   0.6827  0.3577  0.1603  11.00000  0.05    0.18
Q16   1   0.4745  0.3133  0.3780  11.00000  0.05    0.18
Q17   1   0.3805  0.4171  0.2949  11.00000  0.05    0.18
Q18   1   0.6251  0.2255  0.4583  11.00000  0.05    0.18
Q19   1   0.1730  0.4987  0.2039  11.00000  0.05    0.18
Q20   1   0.3025  0.2950  0.3539  11.00000  0.05    0.18
;
_shelx_res_checksum              72221
_shelx_hkl_file                  
;
   0   0   1   -0.06    0.32
   0   0  -1   -0.34    0.37
   0   0  -1   -1.13    0.30
   0   0  -2  282.52    5.36
   0   0  -2  284.50    5.31
   0   0  -3    2.85    1.41
   0   0  -3    4.36    2.59
   0   0   3    3.90    1.89
   0   0  -4 3072.82   49.85
   0   0  -4 3358.37   54.26
   0   0   5    2.32    0.77
   0   0  -5    3.83    3.14
   0   0  -5    3.26    2.66
   0   0   5    5.00    2.13
   0   0   6  348.60    6.59
   0   0   6  343.65    8.07
   0   0  -6  358.99    8.24
   0   0   7    1.11    0.60
   0   0   7   -1.65    2.49
   0   0  -7    5.24    2.86
   0   0  -7    0.64    2.67
   0   0   7    0.10    1.89
   0   0   8 1135.45   18.86
   0   0   8 1110.12   20.98
   0   0  -8 1114.95   20.58
   0   0  -8 1197.83   21.88
   0   0   8 1161.06   21.11
   0   0   9    1.64    0.93
   0   0   9    4.53    3.54
   0   0  -9    7.47    3.00
   0   0   9    5.58    1.98
   0   0  10  515.00   13.74
   0   0  11    0.40    0.84
   0   0 -11   12.76    3.86
   0   0  12  106.80    6.61
   0   0 -12   94.42    7.44
   0   0  13    1.32    0.66
   0   0 -13    1.91    2.48
   0   0  14   16.05    5.11
   0   0 -14   13.06    4.45
   0   0  15    1.67    2.78
   0   0 -15    8.65    3.70
   0   0  16   92.84    6.45
   0   0 -16   81.53    6.08
   0   0 -17   23.27    5.41
   0   0  18  742.12   47.10
   0   0 -18  695.27   44.02
   0   0  19   20.86    5.26
   0   0 -19    2.27    2.69
   0   0  20  474.85   29.54
   0   0 -20  486.50   30.32
   0   0  21    0.06    2.84
   0   0 -21    8.92    4.58
   0   0  22   37.51    9.45
   0   0 -22   28.06    6.99
   0   0  23    9.47    4.42
   0   0 -23   14.95    6.05
   0   0  24    2.56    4.69
   0   0 -24    8.22    4.34
   0   0  25    3.63    3.74
   0   0 -25   25.39    6.95
   0   0  26   90.93   15.48
   0   0 -26   81.13   14.32
   0   0  27   12.99    6.24
   0   0 -27   15.87    5.57
   0   1   0    2.09    0.88
   0   1   0    4.20    1.15
   0  -1   2  343.57    6.60
   0  -1  -2  335.98    6.31
   0   1  -2  359.50    6.46
   0  -1   2  378.97    6.72
   0   1   2  367.78    7.04
   0  -1   4  764.64   14.02
   0  -1  -4  782.71   14.06
   0   1  -4  827.68   14.53
   0  -1  -4  812.50   14.77
   0  -1  -5  547.53    9.50
   0  -1   5  534.39   10.99
   0   1  -5  554.12   11.01
   0  -1  -5  539.34   10.77
   0   1  -5  589.69   11.33
   0  -1   5  575.29   10.98
   0  -1  -5  573.88   11.49
   0   1   5  547.28   10.83
   0   1  -6 1925.17   32.81
   0   1   6 2026.49   34.37
   0  -1  -6 2030.10   34.42
   0  -1  -7  633.56   11.50
   0  -1   7  614.19   12.91
   0   1  -7  589.82   12.01
   0   1   7  642.25   13.31
   0  -1  -7  636.22   12.85
   0  -1   7  640.40   12.47
   0  -1  -7  631.22   12.85
   0  -1   8    8.95    2.95
   0   1  -8    8.95    1.79
   0   1   8   11.80    2.16
   0  -1  -8   10.53    2.00
   0   1  -8   13.78    3.11
   0  -1  -8    7.93    2.47
   0  -1   8   10.17    1.73
   0   1   8    7.70    1.98
   0   1   9    9.24    3.75
   0  -1  -9    3.88    2.03
   0   1  -9    5.42    4.39
   0  -1  -9    2.70    2.98
   0  -1   9    2.86    1.93
   0   1  10   12.58    3.04
   0   1 -10    9.09    1.88
   0  -1  10   10.51    1.84
   0  -1  11   18.87    4.21
   0   1 -11   26.04    4.44
   0  -1 -11   20.51    3.85
   0  -1  12  196.11   13.17
   0   1  12  184.75   12.47
   0   1 -12  152.28   10.53
   0  -1 -12  157.09   10.88
   0  -1  13   51.82    4.23
   0  -1  13   72.11    8.00
   0   1  13   47.40    5.39
   0   1 -13   47.32    5.23
   0  -1 -13   47.83    5.70
   0  -1  14  135.10   11.95
   0  -1  14  131.64   13.22
   0   1  14  131.76   13.17
   0   1 -14  149.70    8.37
   0  -1 -14  132.20   12.91
   0  -1  15   22.41    3.77
   0  -1  15   26.22    5.63
   0   1  15   35.45    4.77
   0   1 -15   37.01    4.33
   0  -1 -15   28.31    5.52
   0  -1  16   78.88    6.02
   0  -1  16   81.38    6.46
   0   1  16   76.59    5.81
   0   1 -16   74.35    5.54
   0  -1 -16   88.94    6.68
   0  -1  17   32.94    5.49
   0  -1  17   51.60    7.46
   0   1  17   39.93    6.58
   0   1 -17   42.27    6.49
   0  -1 -17   34.99    5.99
   0   1  18  179.75   13.43
   0   1 -18  162.95   12.72
   0  -1 -18  172.02   13.43
   0   1  19   16.59    4.81
   0   1 -19   29.64    5.73
   0  -1 -19   23.57    5.00
   0  -1  20   83.81   11.73
   0   1  20   68.40   10.14
   0   1 -20   74.63   10.98
   0  -1 -20   97.38   20.22
   0  -1  21  135.72   11.20
   0   1  21  116.49   10.85
   0   1 -21  155.65   12.39
   0  -1 -21  129.67   12.32
   0  -1  22   31.77    8.16
   0   1  22   34.55    8.64
   0   1 -22   48.70    5.74
   0  -1 -22   33.04    8.22
   0  -1  23    9.83    4.76
   0   1  23   12.09    4.64
   0   1 -23   14.95    5.11
   0  -1 -23   12.39    5.00
   0  -1  24   10.80    4.70
   0   1  24   11.08    4.98
   0   1 -24    7.79    4.30
   0  -1 -24    5.78    4.23
   0  -1  25   29.56    8.12
   0   1  25   18.27    6.45
   0   1 -25   19.40    5.05
   0  -1 -25   18.81    5.77
   0  -1  26   13.94    6.29
   0   1  26   12.24    6.22
   0   1 -26    5.87    3.52
   0  -1 -26   18.68    4.40
   0  -1  27   19.33    6.31
   0   1  27   14.25    5.87
   0   1 -27    8.96    4.38
   0  -1 -27   20.53    6.23
   0   2   0  322.61    6.30
   0   2   0  318.73    6.60
   0   2  -1 4538.52   72.50
   0  -2   2 1140.39   20.19
   0   2   2 1128.59   19.21
   0  -2  -2 1087.32   18.51
   0   2  -2 1126.44   18.67
   0  -2   2 1166.72   19.29
   0   2   2 1128.43   19.22
   0  -2   3  688.79   13.82
   0   2   3  640.35   12.00
   0  -2  -3  667.68   12.27
   0  -2   3  681.22   11.94
   0  -2  -3  701.67   13.20
   0   2   3  669.90   12.55
   0  -2   4    3.88    2.66
   0   2   4    3.29    2.55
   0  -2  -4    4.23    3.29
   0  -2   4    0.65    1.29
   0   2   4    2.04    2.24
   0  -2   5 1015.30   18.51
   0  -2  -5 1008.25   18.17
   0   2  -5 1002.73   17.66
   0  -2   5 1053.80   18.26
   0   2   5 1056.74   19.05
   0  -2   6  181.19   11.00
   0   2  -6  164.46    9.70
   0   2  -6  205.24   11.81
   0  -2   6  196.48   11.20
   0  -2  -6  166.93   10.45
   0   2   6  181.74   10.76
   0  -2   7 1197.32   22.12
   0   2  -7 1180.65   21.47
   0   2  -7 1229.58   21.70
   0  -2   7 1213.76   21.29
   0  -2  -7 1204.67   22.29
   0  -2   8  989.22   25.41
   0   2   8 1037.36   26.61
   0   2  -8 1046.92   26.17
   0  -2   8  986.05   24.45
   0  -2  -8 1017.46   26.24
   0   2   8  987.59   25.11
   0  -2  -9  111.93    3.72
   0  -2   9  117.53    5.42
   0   2   9  127.51    5.74
   0  -2   9  102.28   10.88
   0  -2  -9  112.67    5.99
   0  -2 -10  285.06    8.35
   0  -2  10  333.71   11.04
   0   2  10  323.47   10.60
   0  -2  10  280.91    8.95
   0  -2 -10  322.62   10.97
   0  -2 -11  219.04   13.09
   0  -2  11  224.32   14.46
   0   2  11  214.62   13.91
   0   2 -11  253.72   11.68
   0  -2 -11  206.71   13.73
   0  -2  12   19.18    4.20
   0   2  12   16.39    2.93
   0   2 -12   13.48    2.61
   0  -2 -12   18.43    4.20
   0  -2  13   49.29    5.80
   0   2  13   54.99    5.94
   0   2 -13   49.10    5.55
   0  -2 -13   77.80    7.81
   0  -2  14   64.98    7.94
   0   2  14   57.69    6.70
   0   2 -14   50.42    5.78
   0  -2 -14   48.98    6.19
   0  -2  15   19.09    4.49
   0   2  15   22.34    4.92
   0   2 -15   17.81    4.03
   0  -2 -15   13.39    3.74
   0  -2  16   -0.58    2.53
   0   2  16    2.26    3.01
   0   2 -16    3.47    2.27
   0  -2 -16    4.46    2.74
   0  -2  17   -0.08    0.89
   0  -2  17    0.40    2.88
   0   2  17    7.42    3.39
   0   2 -17    4.91    2.25
   0  -2 -17    3.00    3.04
   0  -2  18  116.23    7.74
   0   2  18  112.39    8.73
   0   2 -18  108.33    6.98
   0  -2 -18  104.53    7.80
   0  -2  19   19.35    5.56
   0   2  19   19.68    5.37
   0   2 -19   15.01    4.18
   0  -2 -19   16.79    4.59
   0  -2  20    1.93    3.72
   0   2  20    8.66    3.59
   0   2 -20    4.30    2.56
   0  -2 -20    7.68    3.49
   0  -2  21   14.67    5.76
   0   2  21   16.59    5.26
   0   2 -21   19.07    4.69
   0  -2 -21   18.85    5.19
   0   2  22    3.96    3.27
   0   2 -22    5.77    3.00
   0  -2 -22    8.24    3.22
   0  -2  23   40.98    6.79
   0   2  23   45.30    6.54
   0   2 -23   25.26    6.68
   0  -2 -23   29.83    7.99
   0   2  24   27.35    6.78
   0   2 -24   40.45    7.96
   0  -2 -24   31.13    7.35
   0   2  25   20.84    6.70
   0   2 -25    3.83    2.38
   0  -2 -25    9.34    4.81
   0  -2  26  167.26   11.40
   0   2  26  120.78   19.87
   0   2 -26  135.28   21.73
   0  -2 -26  126.47   20.82
   0  -2  27   47.32   10.86
   0   2  27   76.57   15.27
   0   2 -27   79.02   14.80
   0  -2 -27   55.21   11.28
   0   3   0    2.15    1.12
   0   3   0    4.81    2.19
   0  -3   1  889.04   15.92
   0   3   1  957.90   17.08
   0  -3   2   -0.13    2.12
   0   3   2    1.40    1.99
   0  -3   2    2.76    1.48
   0   3   2    6.98    2.81
   0  -3   3 4613.25   74.73
   0   3   3 4657.36   75.18
   0  -3   3 4650.41   74.56
   0  -3  -3 4553.25   73.63
   0   3   3 4543.46   73.44
   0  -3   4  309.94   10.27
   0   3   4  289.09    6.83
   0  -3  -4  295.54    6.94
   0   3  -4  310.59    7.06
   0  -3   4  319.72    6.61
   0   3   4  314.67    7.73
   0  -3   5 2960.93   49.46
   0   3   5 2900.80   48.07
   0  -3  -5 3040.74   50.22
   0   3  -5 3049.59   49.67
   0  -3   5 3021.77   49.08
   0   3   5 2972.85   49.38
   0  -3   6   83.20    8.09
   0   3  -6   83.88    6.05
   0   3   6   83.72    6.10
   0  -3  -6   61.66    4.78
   0   3  -6   89.33    9.04
   0  -3   6   70.97    4.73
   0  -3  -6   77.68    5.97
   0   3   6   73.24    5.42
   0  -3   7   83.16    7.27
   0   3  -7   73.79    6.03
   0   3   7   92.11    7.25
   0  -3  -7   87.96    6.76
   0   3  -7   94.98    6.99
   0  -3   7   80.95    6.09
   0   3   7   73.02    5.89
   0  -3   8 1355.25   34.05
   0   3   8 1339.80   33.44
   0  -3  -8 1230.15   30.73
   0   3  -8 1316.72   32.28
   0  -3   8 1338.56   32.59
   0  -3  -8 1359.57   34.32
   0  -3   9 1413.51   35.61
   0   3  -9 1445.80   35.38
   0  -3   9 1422.59   34.68
   0  -3  -9 1487.67   37.50
   0  -3  10  432.21   18.68
   0   3  10  431.01   18.74
   0   3 -10  430.53   18.00
   0  -3  10  402.72   16.81
   0  -3 -10  438.91   19.32
   0  -3 -11  217.59   13.07
   0  -3  11  210.82   14.03
   0   3  11  240.74   11.78
   0   3 -11  244.19   11.59
   0  -3  11  199.20   12.50
   0  -3 -11  215.23   14.22
   0  -3 -12   35.29    5.94
   0  -3  12   35.06    4.90
   0   3  12   33.18    4.91
   0   3 -12   32.10    4.00
   0  -3 -12   32.25    4.63
   0  -3 -13    2.93    1.30
   0  -3  13    2.75    2.39
   0   3 -13    7.27    3.09
   0  -3 -13   15.97    4.74
   0  -3 -14   14.48    4.60
   0  -3  14   22.25    3.37
   0   3  14   20.63    3.74
   0   3 -14   18.41    3.29
   0  -3 -14   25.66    4.75
   0  -3  15   17.17    4.38
   0   3  15   15.47    4.63
   0   3 -15   20.57    4.28
   0  -3 -15   27.38    5.75
   0  -3  16   83.14   11.19
   0   3  16   80.25   10.48
   0   3 -16   71.14    9.10
   0  -3 -16   77.03   10.15
   0  -3  17  175.29   13.34
   0   3  17  191.74   14.04
   0   3 -17  182.47   13.45
   0  -3 -17  172.68   13.75
   0  -3  18  119.16    9.38
   0   3  18  140.59    9.32
   0   3 -18  126.38    7.31
   0  -3 -18  119.56    8.85
   0  -3  19  192.96   14.53
   0   3  19  200.72   14.84
   0   3 -19  174.22   12.79
   0  -3 -19  172.55   13.61
   0  -3  20  131.85   10.68
   0   3  20  151.57   11.70
   0   3 -20  124.74    9.82
   0  -3 -20  134.03   10.93
   0  -3  21   50.25    5.91
   0   3  21   58.21    6.93
   0   3 -21   55.32    5.68
   0  -3 -21   50.31    6.62
   0  -3  22   39.43    5.40
   0   3  22   48.21    7.07
   0   3 -22   27.82    6.23
   0  -3 -22   40.24    5.70
   0  -3  23   67.36    8.61
   0   3  23   81.55    9.92
   0   3 -23   59.74    7.38
   0  -3 -23   74.50   10.04
   0  -3  24   21.35    6.68
   0   3  24   44.09    9.16
   0   3 -24   28.01    7.07
   0  -3 -24   37.90    9.97
   0  -3  25    6.20    4.45
   0   3  25   21.27    6.64
   0   3 -25   11.34    4.83
   0  -3 -25   17.98    7.18
   0  -3  26   45.39    9.82
   0   3  26   35.41   11.22
   0   3 -26   22.49    6.87
   0  -3 -26   44.42    9.20
   0   4   0   66.16    7.24
   0   4   0   61.82    4.97
   0   4  -1  395.08    9.04
   0   4   1  391.06    8.70
   0  -4  -1  397.97    8.67
   0   4  -2  116.30    8.64
   0   4   2  134.21    8.33
   0  -4  -2  131.33    7.99
   0  -4  -2  133.06    8.24
   0   4  -3   75.35    5.54
   0   4   3   86.11    5.80
   0  -4  -3   83.39    5.70
   0  -4   3   80.75    5.42
   0  -4  -3   88.55    6.57
   0  -4   4  249.11    7.73
   0   4   4  260.40    7.28
   0  -4  -4  234.68    6.24
   0  -4   4  263.01    6.31
   0  -4   5  194.22    8.14
   0   4  -5  173.12    6.38
   0   4   5  188.63    6.60
   0  -4  -5  188.55    6.59
   0   4  -5  208.79    6.71
   0  -4   5  198.95    6.08
   0  -4  -5  220.27    8.09
   0   4   5  187.08    6.57
   0  -4   6  206.17    8.32
   0   4  -6  183.82    6.61
   0   4   6  192.26    6.97
   0  -4  -6  185.97    6.60
   0   4  -6  192.13    6.34
   0  -4   6  208.99    6.71
   0  -4  -6  202.84    7.66
   0  -4   7    4.32    1.38
   0   4   7    4.89    2.39
   0  -4  -7    5.44    2.57
   0   4  -7    0.59    1.67
   0  -4   7    7.69    1.90
   0  -4   8  495.90   15.83
   0   4   8  440.64   13.07
   0   4  -8  456.62   12.61
   0  -4   8  447.00   12.34
   0   4   9 1039.69   41.64
   0   4  -9 1059.02   41.80
   0  -4   9 1095.96   43.12
   0  -4  -9 1001.28   40.62
   0  -4  10  306.68   14.69
   0   4  10  290.91   13.48
   0   4 -10  299.78   13.19
   0  -4  10  276.01   12.08
   0  -4 -10  320.93   14.99
   0  -4  11  369.16   15.29
   0   4  11  337.13   13.87
   0   4 -11  368.14   15.40
   0  -4  11  330.29   12.74
   0  -4 -11  364.12   15.53
   0  -4  12    4.71    2.92
   0   4  12    5.12    3.00
   0   4 -12   11.36    2.96
   0  -4 -12    6.65    2.75
   0  -4 -13   31.31    5.70
   0  -4  13   40.83    5.80
   0   4  13   32.62    5.27
   0   4 -13   27.02    5.09
   0  -4 -13   34.76    4.31
   0  -4 -14    9.42    2.89
   0  -4  14    8.37    3.26
   0   4  14   20.30    5.16
   0   4 -14   15.61    4.53
   0  -4 -14   11.58    4.12
   0  -4 -15   11.05    3.09
   0  -4  15   29.33    5.94
   0   4  15   12.99    4.43
   0   4 -15   18.67    4.48
   0  -4 -15   14.76    5.01
   0  -4 -16  111.78    6.10
   0  -4  16  136.21   11.01
   0   4  16  134.35   10.39
   0   4 -16  138.79   16.80
   0  -4 -16  133.09   11.71
   0  -4  17  119.24    7.94
   0   4  17  126.70    7.68
   0   4 -17  136.31    7.70
   0  -4 -17  127.21    8.97
   0  -4  18  153.80   11.94
   0   4  18  137.39   12.29
   0   4 -18  122.88   14.63
   0  -4 -18  141.72   27.32
   0  -4  19   10.40    4.17
   0   4  19   18.77    5.61
   0   4 -19   14.49    4.33
   0  -4 -19   14.50    5.64
   0  -4  20   16.67    5.12
   0   4  20    5.66    4.35
   0   4 -20    5.85    2.97
   0  -4 -20    3.78    3.16
   0  -4  21    9.78    4.38
   0   4  21    8.10    3.51
   0   4 -21    8.57    4.05
   0  -4 -21    9.51    5.54
   0  -4  22   33.32    7.76
   0   4  22   35.04    7.77
   0   4 -22   32.78    7.99
   0  -4 -22   22.25    6.35
   0  -4  23   27.85    8.10
   0   4  23   12.92    5.22
   0   4 -23   10.57    4.10
   0  -4 -23   18.76    5.71
   0  -4  24   99.25   13.76
   0   4  24   91.76   12.83
   0   4 -24   73.77   20.54
   0  -4 -24   79.23   11.85
   0  -4  25   14.81    7.40
   0   4  25   12.96    6.03
   0   4 -25    1.43    2.69
   0  -4 -25   19.97    7.51
   0  -4  26   13.45    5.20
   0   4  26    8.18    4.41
   0   4 -26    2.94    1.70
   0  -4 -26    5.13    4.63
   0   5   0    4.85    2.60
   0   5   0    4.81    2.22
   0  -5   0    3.71    2.16
   0   5   1  877.78   22.26
   0   5  -1  857.53   25.30
   0   5   1  878.13   22.49
   0   5  -1  855.18   22.12
   0  -5  -1  837.76   21.18
   0  -5   2  295.77   13.12
   0   5  -2  263.00    9.95
   0   5   2  296.93    9.29
   0  -5  -2  282.16    8.75
   0  -5  -2  293.23    9.52
   0  -5   3  239.62    9.76
   0   5  -3  238.20    8.73
   0   5   3  235.30    7.98
   0  -5  -3  212.25    7.16
   0  -5   3  212.08    6.76
   0  -5  -3  234.58    7.97
   0  -5   4  409.55   13.85
   0   5  -4  382.28   11.24
   0   5   4  417.00   12.31
   0  -5  -4  400.83   11.67
   0  -5   4  387.23   14.24
   0  -5  -4  395.37   12.07
   0   5   4  371.13   10.83
   0  -5   5   43.44    9.51
   0   5  -5   30.44    3.27
   0   5   5   26.72    3.19
   0  -5  -5   31.11    3.18
   0  -5   5   39.64    6.09
   0  -5  -5   29.12    3.67
   0  -5   6  586.11   20.52
   0   5   6  565.07   15.74
   0  -5  -6  535.70   14.83
   0  -5   6  583.98   15.64
   0  -5  -6  598.63   16.97
   0   5   7  125.88    8.71
   0   5  -7  111.72    7.48
   0  -5   7  120.98    7.86
   0  -5   8  100.19    7.44
   0   5   8  114.17    8.49
   0   5  -8  115.86    7.76
   0  -5   8   99.71    6.68
   0  -5  -8  127.20    9.34
   0  -5   9   56.63    9.22
   0   5   9   50.73    5.17
   0   5  -9   56.68    6.13
   0  -5   9   54.71    4.89
   0  -5  10  131.43   19.61
   0   5  10  104.12    9.08
   0   5 -10  111.51    9.71
   0  -5  10  107.11    8.76
   0  -5  11  160.65   16.34
   0   5  11  172.16    8.83
   0   5 -11  123.94   15.36
   0  -5  11  110.84   10.19
   0  -5 -11  133.99   13.42
   0  -5  12   87.56   17.70
   0   5  12   59.35    6.74
   0   5 -12   60.90    7.24
   0  -5 -12   63.96    7.02
   0  -5  13   60.20   10.21
   0   5  13   67.89    5.22
   0   5 -13   63.99    5.79
   0  -5 -13   68.47    6.16
   0  -5  14   12.08    4.34
   0   5  14   18.10    4.21
   0   5 -14   10.08    3.50
   0  -5 -14    3.68    2.62
   0  -5 -15  311.62   21.02
   0  -5  15  295.82   21.49
   0   5  15  320.84   21.39
   0   5 -15  283.01   18.48
   0  -5 -15  271.13   18.87
   0  -5 -16   14.80    4.47
   0  -5  16   17.70    4.21
   0   5  16   19.80    4.75
   0   5 -16   24.37    5.95
   0  -5 -16   11.69    5.29
   0  -5 -17   50.32    6.16
   0  -5  17   66.17    9.48
   0   5  17   79.35    6.41
   0   5 -17   41.82   12.12
   0  -5 -17   67.69    6.54
   0  -5 -18   33.81    6.90
   0  -5  18   34.48   11.56
   0   5  18   38.24    6.58
   0   5 -18   29.24    8.21
   0  -5 -18   47.21    8.10
   0  -5  19   79.31   17.62
   0   5  19   55.54    8.39
   0   5 -19   66.29   10.95
   0  -5 -19   58.02    8.87
   0  -5  20    3.37    2.45
   0   5  20    6.78    4.26
   0   5 -20    1.74    2.26
   0  -5 -20   31.37    9.00
   0  -5  21   48.19   13.38
   0   5  21   35.86    8.05
   0   5 -21   34.81   11.63
   0  -5 -21   35.33    8.12
   0  -5  22   16.31    7.08
   0   5  22   37.85    9.90
   0   5 -22   15.64    5.54
   0  -5 -22   17.84    6.07
   0  -5  23    7.45    4.07
   0   5  23   13.20    4.30
   0   5 -23    2.90    2.17
   0  -5 -23   19.93    5.91
   0  -5  24    8.59    8.11
   0   5  24   19.40    7.67
   0   5 -24   15.16    6.41
   0  -5 -24   15.41    7.19
   0  -5  25    6.75    4.77
   0   5  25    9.81    4.30
   0  -5 -25   -0.48    3.05
   0   6   0 2228.54   53.64
   0   6   0 2215.71   53.68
   0  -6   0 2213.58   53.03
   0   6   1   36.61    7.96
   0   6  -1   27.78    6.87
   0   6   1   35.03    3.83
   0   6  -1   48.37    4.94
   0  -6  -1   38.49    4.09
   0  -6   2  436.05   12.86
   0   6   2  420.19   12.00
   0   6  -2  441.13   12.60
   0   6   2  452.87   13.23
   0  -6  -2  454.06   12.85
   0  -6   3  252.36   12.38
   0   6   3  261.79   12.07
   0  -6  -3  266.06   11.93
   0  -6   3  260.69   14.03
   0  -6  -3  288.63   12.83
   0  -6   4  163.79   10.79
   0   6   4  176.36   11.45
   0  -6  -4  165.87   10.71
   0  -6   4  175.81   11.20
   0  -6  -4  184.53   11.91
   0  -6   5  136.06   10.21
   0   6   5  142.50    9.49
   0  -6  -5  133.68    9.12
   0  -6   5  125.12    8.98
   0  -6  -5  137.57    9.75
   0  -6   6  218.45   15.02
   0   6   6  231.71   19.55
   0  -6   6  216.19   15.26
   0  -6  -6  226.24   14.57
   0  -6   7    2.86    1.64
   0   6   7    2.19    2.12
   0  -6   7   -0.04    1.10
   0  -6  -7    5.49    2.29
   0  -6   8  366.67   15.04
   0   6   8  349.02   14.15
   0   6  -8  324.18   12.43
   0  -6   8  367.81   13.72
   0  -6  -8  360.52   14.69
   0  -6   9   31.70    5.85
   0   6   9   29.22    3.84
   0   6  -9   28.19    3.79
   0  -6   9   21.28    2.39
   0  -6  -9   25.22    4.36
   0  -6  10  424.79   17.14
   0   6  10  423.28   16.50
   0   6 -10  409.06   15.61
   0  -6  10  403.21   14.94
   0  -6 -10  410.13   16.70
   0  -6  11   14.67    4.37
   0   6  11   14.47    3.56
   0   6 -11    9.54    2.22
   0  -6  11   11.98    2.37
   0  -6 -11    5.74    2.75
   0  -6  12   50.24    7.90
   0   6  12   41.82    4.49
   0   6 -12   43.45    4.46
   0  -6  13  245.22   12.72
   0   6  13  224.80   10.45
   0   6 -13  221.96    9.91
   0  -6 -13  203.58   10.76
   0  -6  14   11.84    5.87
   0   6  14    1.26    2.45
   0   6 -14    1.74    1.51
   0  -6 -14    8.72    3.46
   0  -6  15   74.82   13.80
   0   6  15   73.33    5.76
   0   6 -15   70.21    4.99
   0  -6 -15   81.66    6.93
   0  -6 -16  122.02    6.39
   0  -6  16  146.49   25.92
   0   6  16  128.99    8.05
   0   6 -16   99.03    5.81
   0  -6 -16  124.83    9.18
   0  -6 -17  109.50    9.33
   0  -6  17  155.64   29.79
   0   6  17  146.14   11.83
   0   6 -17  127.34   12.63
   0  -6 -17   83.02    9.05
   0  -6 -18   28.03    5.67
   0  -6  18   36.32    6.79
   0   6  18   43.96    7.14
   0   6 -18   38.76    9.16
   0  -6 -18   29.55    5.64
   0  -6  19   71.49   17.70
   0   6  19   75.98    6.73
   0   6 -19   58.85    4.59
   0  -6 -19   62.15    7.26
   0  -6  20  148.59   23.23
   0   6  20  143.88   13.01
   0   6 -20  119.56   15.14
   0  -6 -20  164.86   14.93
   0  -6  21   45.14    7.31
   0   6  21   55.93    7.67
   0   6 -21   30.98   11.22
   0  -6 -21   38.72    9.25
   0  -6  22    8.12    4.75
   0   6  22   11.56    5.40
   0   6 -22   13.91    6.21
   0  -6 -22   30.47    7.83
   0  -6  23  101.15   19.75
   0   6  23   93.59   13.67
   0  -6 -23   64.60    9.31
   0  -6  24    4.42    5.29
   0   6  24    5.14    4.58
   0  -6 -24    8.23    3.61
   0  -6  25   12.07    6.14
   0   6  25    5.74    3.49
   0  -6 -25   11.03    5.58
   0   7   0    3.26    2.26
   0  -7   0    6.05    2.50
   0   7   1  132.67    9.34
   0   7  -1  156.34   10.57
   0  -7  -1  158.36   10.63
   0  -7   1  153.12   10.03
   0   7   2  413.71   17.93
   0   7  -2  384.31   16.87
   0  -7  -2  405.61   17.62
   0  -7   3   64.48    6.41
   0   7   3   84.24    7.31
   0  -7   3   75.32    6.66
   0  -7  -3   81.95    7.47
   0  -7   4  188.72   15.09
   0   7   4  205.44    9.47
   0  -7   4  181.47   10.67
   0  -7  -4  175.46    8.30
   0  -7   5   12.70    3.09
   0   7   5   14.94    2.78
   0  -7   5   11.21    3.15
   0  -7  -5   18.30    3.60
   0  -7   6   56.44   13.06
   0   7   6   53.99    5.25
   0  -7   6   48.83    7.76
   0  -7  -6   57.24    6.26
   0  -7   7  655.40   26.96
   0   7   7  600.42   22.29
   0  -7   7  580.38   20.49
   0  -7  -7  642.27   23.86
   0  -7   8    3.58    3.49
   0   7   8    6.69    2.70
   0  -7   8    0.11    0.79
   0  -7  -8   10.63    3.71
   0  -7   9    7.84    3.97
   0   7   9   16.78    3.64
   0  -7   9   11.06    2.33
   0  -7  -9    7.31    3.30
   0  -7  10    8.55    2.60
   0   7  10   20.74    4.53
   0  -7  10   15.26    2.83
   0  -7 -10    5.42    2.80
   0  -7  11   38.79    8.33
   0   7  11   35.19    5.15
   0   7 -11   42.67    5.65
   0  -7  11   28.41    3.95
   0  -7 -11   36.88    5.82
   0  -7  12    4.07    3.34
   0   7  12    4.70    3.61
   0   7 -12    3.10    1.69
   0  -7 -12    4.15    2.50
   0  -7  13   18.81    9.59
   0   7  13    5.68    2.83
   0   7 -13    0.99    1.29
   0  -7 -13    8.78    3.40
   0  -7  14   16.57    4.01
   0   7  14   14.82    3.84
   0   7 -14    8.74    4.11
   0  -7 -14   14.21    4.30
   0  -7  15    9.70    5.24
   0   7  15   10.49    4.39
   0   7 -15    3.28    2.30
   0  -7  16  246.53   29.47
   0   7  16  223.23   14.95
   0   7 -16  196.52   15.71
   0  -7 -16  202.62   14.90
   0  -7 -17    0.52    1.39
   0  -7  17    3.79    2.47
   0   7  17    4.27    3.18
   0   7 -17    3.48    2.00
   0  -7 -17   10.32    5.94
   0  -7  18   12.02    6.69
   0   7  18   15.51    6.16
   0   7 -18   10.31    4.61
   0  -7 -18   20.80    6.65
   0  -7  19  214.48   20.09
   0   7  19  204.89   17.01
   0   7 -19  173.90   13.92
   0  -7 -19  177.75   15.89
   0  -7  20  139.46   35.74
   0   7  20  169.77   15.27
   0   7 -20  133.23   12.16
   0  -7 -20  178.50   16.01
   0  -7  21    4.24    3.06
   0   7  21    6.61    4.25
   0  -7 -21   12.59    6.24
   0  -7  22    6.95    4.58
   0   7  22    4.95    3.20
   0  -7 -22   31.05    9.11
   0  -7  23   33.44   12.36
   0   7  23   25.34    8.12
   0  -7 -23   43.97    9.88
   0  -7  24   23.83   17.51
   0   7  24   64.76   12.49
   0  -7 -24   27.28    7.29
   0   8   0  176.61    9.11
   0  -8   0  191.64    8.59
   0   8   1   95.18    9.68
   0   8  -1   90.54    8.92
   0  -8  -1  105.79   10.16
   0  -8   1   95.23    9.00
   0   8   2    5.07    2.38
   0   8  -2    4.05    2.54
   0  -8  -2    1.04    1.69
   0  -8   2    4.73    2.23
   0   8   3    1.66    2.08
   0   8  -3    5.90    2.80
   0  -8   3    1.20    0.71
   0  -8  -3    1.49    1.84
   0  -8   4  376.07   15.33
   0   8   4  365.09   14.72
   0  -8   4  335.18   14.56
   0  -8  -4  387.81   15.65
   0  -8   5    3.93    2.63
   0   8   5    9.79    2.97
   0  -8   5    1.77    1.61
   0  -8  -5    7.15    3.31
   0  -8   6  320.55   18.39
   0   8   6  304.55   17.35
   0  -8   6  279.56   16.63
   0  -8  -6  316.33   18.14
   0  -8   7  605.59   33.40
   0   8   7  603.18   32.39
   0  -8   7  528.12   28.54
   0  -8  -7  592.29   32.00
   0  -8   8  611.46   34.21
   0   8   8  593.23   32.03
   0  -8   8  501.22   26.49
   0  -8  -8  599.80   32.68
   0  -8   9   60.41   13.78
   0   8   9   53.94    7.34
   0  -8   9   46.11    5.64
   0  -8  -9   46.96    6.85
   0  -8  10  424.82   18.22
   0   8  10  426.27   17.60
   0  -8 -10  467.19   19.73
   0  -8  11    2.82    3.81
   0   8  11    6.27    2.60
   0  -8 -11    9.84    3.54
   0  -8  12    9.12    4.74
   0   8  12    8.39    4.72
   0  -8 -12   18.16    5.13
   0  -8  13  120.13   20.35
   0   8  13  137.19    8.52
   0  -8 -13  129.36    9.00
   0  -8  14  165.85   29.26
   0   8  14  133.51   11.91
   0   8 -14  128.51   11.00
   0  -8 -14  108.83   10.29
   0  -8  15    8.10    4.47
   0   8  15   16.79    5.35
   0   8 -15    7.42    3.21
   0  -8 -15    8.95    4.34
   0  -8  16  112.78   24.38
   0   8  16   96.36    8.30
   0   8 -16   82.89   10.95
   0  -8 -16   89.75    8.36
   0  -8  17   27.94    8.85
   0   8  17   35.40    8.07
   0   8 -17   19.11    9.91
   0  -8 -17   43.22   10.29
   0  -8  18   20.06    6.01
   0   8  18   12.66    4.64
   0  -8  19   11.47    3.48
   0   8  19   13.07    5.21
   0  -8 -19   14.64    5.54
   0  -8  20    2.77    2.86
   0   8  20   10.06    4.67
   0  -8 -20    0.27    3.24
   0  -8  21    4.40    2.42
   0  -8 -21   14.47    6.10
   0  -8  22   70.43   31.32
   0   8  22  109.51   18.37
   0  -8 -22   95.27   16.03
   0  -8  23    6.10    5.77
   0   8  23    3.14    3.18
   0  -8 -23   15.05    6.07
   0   9   0    1.87    2.08
   0  -9   0    6.91    2.52
   0   9   1  170.08   10.71
   0   9  -1  175.87   11.23
   0  -9  -1  196.36   11.99
   0  -9   1  198.09   11.62
   0   9   2    4.24    2.48
   0   9  -2    0.37    2.05
   0  -9  -2    4.48    2.07
   0  -9   2    1.07    1.41
   0   9   3   39.78    3.93
   0   9  -3   54.83    4.91
   0  -9  -3   47.30    3.89
   0  -9   3   36.98    3.09
   0   9   4  147.89    9.69
   0   9  -4  139.29    9.80
   0  -9  -4  153.16   10.25
   0  -9   5    5.88    2.78
   0   9   5   12.87    3.92
   0  -9  -5   12.46    3.64
   0  -9   6    6.72    3.65
   0   9   6    4.27    2.33
   0  -9   6    2.74    1.47
   0  -9  -6    9.90    4.04
   0  -9   7  984.33   36.88
   0   9   7  999.67   36.93
   0  -9   7  829.53   29.71
   0  -9  -7  967.42   35.80
   0  -9   8   25.17    6.41
   0   9   8   22.55    3.57
   0  -9   8   11.13    2.89
   0  -9  -8   30.63    4.32
   0  -9   9  964.86   61.21
   0   9   9  909.22   56.68
   0  -9  -9  870.45   54.45
   0  -9  10  156.12    9.20
   0   9  10  136.58    8.05
   0  -9 -10  106.84    7.03
   0  -9  11  889.29   36.36
   0   9  11  853.19   32.33
   0  -9 -11  855.34   33.44
   0  -9  12  159.22   13.74
   0   9  12  158.57   11.73
   0  -9 -12  161.00   12.60
   0  -9  13  110.78   20.36
   0   9  13  129.83   10.09
   0  -9 -13   92.97   12.73
   0  -9  14  109.57   17.98
   0   9  14  126.19   10.67
   0  -9 -14  109.04   10.98
   0  -9  15   19.67    5.85
   0   9  15   14.76    5.31
   0  -9 -15   22.33    6.65
   0  -9  16   65.36   16.07
   0  -9 -16   40.58    6.52
   0  -9  17    1.48    3.13
   0   9  17    4.15    2.75
   0  -9 -17   13.93    4.45
   0  -9  18   12.81    6.14
   0   9  18    4.49    3.19
   0  -9 -18   18.78    5.63
   0  -9  19   43.05   17.29
   0   9  19   75.61   10.94
   0  -9 -19   49.15    7.78
   0  -9  20    0.65    3.51
   0   9  20    4.21    3.20
   0  -9 -20    2.42    3.46
   0  -9  21    9.79   10.42
   0   9  21   31.31    9.93
   0  -9  22   29.17   10.32
   0   9  22   38.80    8.64
   0  -9 -22   22.88    6.20
   0  10   0   49.52    4.69
   0 -10   0   50.77    4.18
   0  10   1   32.33    4.04
   0  10  -1   28.28    3.56
   0 -10  -1   34.41    4.15
   0 -10   1   43.76    4.46
   0  10   2  478.79   30.86
   0  10  -2  482.51   31.20
   0 -10  -2  447.15   28.72
   0 -10   2  483.02   30.44
   0  10   3   10.69    3.33
   0  10  -3    3.88    2.62
   0 -10  -3   13.07    4.15
   0 -10   3   10.62    3.05
   0  10   4  278.70   18.87
   0  10  -4  288.61   19.65
   0 -10  -4  301.02   20.16
   0 -10   4  276.14   18.04
   0  10   5   47.94    4.53
   0  10  -5   44.07    4.78
   0 -10  -5   40.23    4.47
   0 -10   5   42.73    3.74
   0 -10   6  155.28    8.54
   0  10   6  164.99    8.49
   0 -10  -6  173.86    9.57
   0 -10   7    6.71    4.44
   0  10   7    0.81    2.08
   0 -10  -7   12.14    5.02
   0 -10   8  100.99   10.47
   0  10   8  116.30    7.05
   0 -10  -8   83.24    6.45
   0 -10   9    1.39    3.18
   0  10   9    8.28    3.02
   0 -10  -9    5.60    3.02
   0 -10  10  184.59   13.33
   0  10  10  152.55   10.80
   0 -10 -10  169.04   12.53
   0 -10  11   29.85   12.79
   0  10  11   58.28    8.39
   0 -10 -11   41.54    6.37
   0 -10  12   27.46   12.17
   0  10  12   39.80    5.96
   0 -10 -12   36.77    7.02
   0 -10  13   33.57   12.87
   0  10  13   34.33    7.70
   0 -10 -13   31.11    7.17
   0 -10  14   -0.86    3.01
   0  10  14    3.83    2.98
   0 -10 -14    8.74    4.69
   0 -10  15   19.06    9.02
   0  10  15   24.38    5.92
   0 -10 -15   17.21    6.06
   0 -10  16   30.27    7.84
   0  10  16   11.91    4.74
   0 -10 -16   17.99    6.08
   0 -10  17    5.93    2.76
   0  10  17    7.26    3.18
   0 -10 -17   13.29    6.03
   0 -10  18    6.74    5.01
   0  10  18    6.45    3.89
   0 -10 -18    5.58    3.54
   0 -10  19    4.07    1.99
   0  10  19   17.29    7.51
   0 -10 -19    4.15    3.54
   0 -10  20    6.48    3.94
   0  10  20    8.72    4.08
   0 -10 -20   23.43    9.03
   0 -10 -21   15.19    6.35
   0  11   0    9.01    4.47
   0 -11   0    0.74    2.07
   0  11   1   22.24    4.13
   0  11  -1   27.79    5.32
   0 -11  -1   24.09    4.65
   0 -11   1   18.18    3.74
   0  11   2   48.43    5.66
   0  11  -2   55.04    6.24
   0 -11  -2   61.44    6.87
   0 -11   2   63.96    6.53
   0  11   3   49.43    5.82
   0  11  -3   34.96    6.91
   0 -11  -3   37.37    6.39
   0 -11   3   46.53    5.09
   0  11   4  385.88   24.89
   0  11  -4  407.69   26.58
   0 -11  -4  349.08   22.75
   0 -11   4  392.09   24.62
   0  11   5   60.06    6.90
   0  11  -5   47.93    5.84
   0 -11  -5   37.46    6.38
   0 -11   5   45.14    4.63
   0  11   6   13.70    4.13
   0  11  -6    9.40    3.25
   0 -11  -6   10.03    3.63
   0 -11   6   16.25    4.37
   0 -11   7   -0.06    2.91
   0  11   7   13.14    5.53
   0 -11  -7   -0.45    1.90
   0 -11   7    1.77    1.71
   0 -11   8  121.94   10.33
   0  11   8  123.73    9.35
   0 -11  -8  127.99    9.77
   0 -11   9    5.65    4.80
   0  11   9   11.18    3.89
   0 -11  -9   20.90    4.84
   0 -11  10   26.41   13.28
   0  11  10   35.91    6.11
   0 -11 -10   32.84    6.39
   0 -11  11  106.84    7.90
   0  11  11  107.89    7.14
   0 -11 -11  110.31    7.92
   0 -11  12    4.77    2.09
   0  11  12    5.69    2.53
   0 -11 -12   16.01    6.81
   0 -11  13    0.11    3.70
   0  11  13    4.38    2.50
   0 -11 -13   11.34    4.96
   0 -11  14   25.28   15.00
   0  11  14   46.89    6.62
   0 -11 -14   45.57    6.71
   0 -11  15   51.88   13.07
   0  11  15   93.13   11.91
   0 -11 -15   76.90   10.64
   0 -11  16   30.09   11.71
   0  11  16   20.21    5.01
   0 -11 -16   13.71    3.88
   0 -11  17    6.47    2.94
   0  11  17   11.86    5.52
   0 -11 -17    4.16    3.13
   0 -11  18    8.14    6.73
   0  11  18   29.28    9.06
   0 -11 -18   26.16    8.80
   0 -11  19    4.48    3.45
   0  11  19   11.89    5.28
   0 -11 -19    8.36    5.07
   0  12   0   70.78    7.08
   0 -12   0   56.20    7.71
   0  12   1   61.73    8.40
   0  12  -1   54.41    7.84
   0 -12  -1   52.23    7.57
   0 -12   1   45.74    6.52
   0  12   2   10.90    3.41
   0  12  -2    8.01    3.15
   0 -12  -2   15.66    3.95
   0 -12   2   13.13    2.96
   0  12   3    8.38    3.87
   0 -12  -3    1.53    2.19
   0 -12   3    5.53    2.72
   0  12   4   54.50    8.04
   0  12  -4   47.04    6.89
   0 -12  -4   43.30    6.29
   0 -12   4   47.48    6.64
   0  12   5  155.41   11.66
   0  12  -5  171.29   12.96
   0 -12  -5  174.60   13.11
   0 -12   5  180.10   12.29
   0  12   6   26.33    6.40
   0  12  -6   21.54    5.89
   0 -12  -6   19.49    5.19
   0 -12   6   16.34    4.94
   0  12   7    4.73    2.40
   0  12  -7    6.80    3.77
   0 -12  -7   10.54    5.01
   0  12   8   32.84    7.85
   0  12  -8   44.24    9.87
   0 -12  -8   37.71    9.09
   0 -12   9   23.46    5.86
   0  12   9   24.86    6.17
   0 -12  -9   23.86    6.53
   0 -12  10  164.53   14.35
   0  12  10  178.22   15.23
   0 -12 -10  139.42   12.76
   0 -12  11    0.92    2.59
   0  12  11    2.77    2.56
   0 -12 -11    7.92    4.26
   0  12  12   10.64    4.46
   0 -12 -12    4.70    2.57
   0 -12  13    6.37    2.60
   0  12  13    7.96    4.60
   0 -12 -13   12.47    4.40
   0 -12  14    4.58    5.73
   0  12  14    6.15    2.99
   0 -12 -14   10.35    4.90
   0 -12  15   80.87   16.10
   0  12  15   93.89   13.42
   0 -12 -15   75.18   11.59
   0 -12  16   13.70   10.11
   0  12  16   23.53    8.01
   0 -12 -16   19.69    6.90
   0 -12  17   70.63   21.54
   0  12  17   92.01   16.77
   0 -12 -17   83.95   16.01
   0  13   0    8.57    4.61
   0 -13   0    5.69    3.27
   0  13   1    7.94    4.13
   0  13  -1    5.91    3.33
   0 -13  -1   13.24    4.80
   0 -13   1    5.98    2.50
   0  13   2   24.65    6.22
   0  13  -2   25.75    6.03
   0 -13  -2   13.43    4.72
   0 -13   2   24.23    5.29
   0  13   3   43.31    5.62
   0  13  -3   45.42    5.98
   0 -13  -3   37.59    7.90
   0 -13   3   34.86    6.92
   0  13   4    6.60    2.77
   0  13  -4    4.58    2.45
   0 -13  -4    5.19    3.46
   0  13   5   13.12    4.53
   0  13  -5    9.79    4.19
   0 -13  -5    5.04    2.92
   0  13   6    1.44    2.29
   0  13  -6    4.89    3.60
   0 -13  -6    7.57    4.06
   0  13   7   85.31    8.64
   0  13  -7   56.22    6.87
   0 -13  -7   68.75    7.68
   0  13   8   10.69    4.02
   0  13  -8   15.56    4.60
   0 -13  -8   14.46    5.30
   0  13   9    6.02    4.26
   0  13  -9    2.82    2.93
   0 -13  -9    7.94    4.32
   0  13  10   -0.10    2.50
   0  13 -10   11.73    5.61
   0 -13 -10    6.18    2.69
   0 -13  11   10.98    4.96
   0  13  11    1.48    2.45
   0 -13 -11   12.02    4.23
   0 -13  12    8.49    3.97
   0  13  12   13.78    5.68
   0 -13 -12   16.61    6.86
   0 -13  13    2.49    3.05
   0  13  13    7.91    4.28
   0 -13 -13   31.28    9.29
   0 -13  14   10.01    4.54
   0  13  14   10.16    4.22
   0 -13 -14   12.18    5.26
   0 -13  15    4.59    3.56
   0  13  15    2.13    2.67
   0 -13 -15    8.86    4.59
   0  14   0   43.73    5.26
   0 -14   0   37.16    6.80
   0  14   1  201.06   23.49
   0  14  -1  190.39   22.46
   0 -14  -1  189.16   21.88
   0  14   2    4.61    2.48
   0  14  -2   -0.22    2.28
   0 -14  -2    3.78    2.82
   0  14   3   18.10    4.53
   0  14  -3   13.49    4.17
   0 -14  -3   14.93    4.85
   0  14   4    3.25    2.52
   0  14  -4    1.72    2.46
   0 -14  -4    5.74    2.91
   0  14   5    5.00    2.47
   0  14  -5    3.43    2.62
   0 -14  -5    3.02    2.29
   0  14   6   12.36    4.08
   0  14  -6   16.81    5.20
   0 -14  -6    5.84    3.58
   0  14   7   33.72    7.63
   0  14  -7   34.42    8.16
   0 -14  -7   42.43    9.31
   0  14   8   77.85   11.89
   0  14  -8   80.87   12.37
   0 -14  -8   82.86   12.24
   0  14   9    8.68    3.42
   0  14  -9   19.56    7.52
   0 -14  -9    8.76    3.83
   0  14  10   10.85    4.46
   0  14 -10   12.05    5.44
   0 -14 -10    9.91    3.60
   0  14 -11    1.96    2.98
   0 -14 -11    8.06    4.75
   0  14 -12    8.32    4.84
   0 -14 -12    1.44    3.53
   0  15   0    5.12    3.51
   0  15   1   26.41    8.41
   0  15  -1   32.69    9.73
   0  15   2   10.18    4.34
   0  15   3   31.49    9.26
   0  15  -3   30.43    9.10
   0  15   4    3.22    3.13
   0  15  -4    1.89    2.38
   0 -15  -4    4.32    3.82
   0  15  -5    1.33    2.47
   0 -15  -5    7.84    4.00
   0  15  -6   22.82    5.95
   0 -15  -6   11.50    4.81
   0  15  -7    8.85    4.96
   0 -15  -7    5.02    3.26
   0 -15  -8    0.78    2.22
  -1   0  27   16.26    5.19
   1   0 -27   25.91    6.67
  -1   0  26   10.12    4.48
   1   0 -26    6.20    2.79
  -1   0  25   23.72    7.35
   1   0 -25    4.97    2.90
  -1   0  24    9.41    4.18
   1   0 -24    6.88    4.08
  -1   0  23   82.17   10.33
   1   0 -23   65.50    7.39
  -1   0  22    9.13    4.41
   1   0 -22    1.94    2.26
  -1   0  21  107.78   10.00
   1   0 -21  115.84   10.45
  -1   0  20    6.15    3.61
   1   0 -20    3.67    3.52
  -1   0  19 1309.94   48.39
   1   0 -19 1422.15  281.84
  -1   0  18    0.18    3.33
   1   0 -18    7.19    3.72
  -1   0  17   82.49   10.95
   1   0 -17   74.79    9.59
  -1   0  16    2.66    3.06
   1   0 -16    2.22    2.10
  -1   0  15  272.59   12.43
   1   0 -15  257.08   11.39
  -1   0  14    0.86    2.66
   1   0 -14    5.47    2.80
  -1   0  13    0.85    2.36
   1   0 -13    4.27    2.44
  -1   0  12    1.68    2.22
   1   0 -12   -1.34    1.97
  -1   0  11  586.66   24.35
   1   0 -11  599.09   24.64
  -1   0  10    8.58    3.63
   1   0 -10    2.84    2.01
  -1   0  10    0.71    1.79
  -1   0   9  198.35    7.02
   1   0  -9  225.30    7.96
  -1   0   9  209.78    6.84
   1   0  -8    5.67    2.67
  -1   0   8    3.03    1.64
   1   0  -7  310.62    7.51
  -1   0   7  311.35    7.16
  -1   0   6    1.22    0.37
   1   0  -6    2.18    1.87
  -1   0   6    4.47    1.92
  -1   0   5   34.90    2.32
  -1   0   5   36.77    3.08
   1   0  -5   33.58    3.01
   1   0  -5   42.80    3.67
  -1   0   5   36.66    3.16
  -1   0   4   -0.07    0.50
  -1   0   4   -2.12    1.77
   1   0  -4    1.62    2.09
   1   0  -4    2.86    1.65
  -1   0   4    4.16    1.60
  -1   0   3  810.54   14.68
   1   0  -3  797.90   13.77
  -1   0   2    0.57    0.46
   1   0  -2    2.14    1.04
  -1   0   2    1.08    0.91
   1   0  -2    1.32    0.98
   1   0  -1 2652.95   42.41
   1   0  -1 2737.79   43.85
   1   0  -1 2620.03   42.11
   1   0   0    0.30    1.23
   1   0   0    1.40    1.22
  -1   0   0    3.00    1.58
   1   0   0    3.17    1.80
  -1   0  -1    9.30    1.43
   1   0   1   10.76    1.90
   1   0   1    7.21    1.44
  -1   0  -1   12.24    2.34
   1   0   1    7.85    1.34
  -1   0  -2   -0.02    1.47
   1   0   2   -0.76    1.43
   1   0   2    1.59    1.85
  -1   0  -2    5.18    2.81
   1   0   2    0.52    1.52
   1   0   4   -0.92    2.41
  -1   0  -4    3.03    2.28
  -1   0  -4   -0.16    2.78
   1   0   4    5.13    3.05
   1   0   5  325.22    6.91
   1   0   5  325.93    7.90
  -1   0  -5  316.53    7.51
  -1   0  -5  318.45    8.04
   1   0   6    0.78    0.83
   1   0   6    7.60    3.70
  -1   0  -6    0.48    2.30
  -1   0  -6    9.10    3.06
   1   0   6    6.25    2.73
   1   0   7 1699.35   28.57
   1   0   7 1653.16   29.43
  -1   0  -7 1618.44   28.73
   1   0   8    2.23    0.79
   1   0   8   -2.68    2.75
  -1   0  -8    5.66    3.25
   1   0   8    3.93    2.60
   1   0   9   98.85    7.30
   1   0   9  112.18    5.27
  -1   0  -9  120.24    6.29
   1   0  10    3.14    1.93
   1   0  10    1.42    2.60
  -1   0 -10    4.20    2.68
   1   0  11  700.71   28.08
   1   0  11  662.47   27.63
  -1   0 -11  810.93   33.39
   1   0  12    1.93    1.42
   1   0  12    3.32    3.10
  -1   0 -12    2.84    2.94
   1   0  13  319.30   13.48
   1   0  13  383.58   15.98
  -1   0 -13  383.66   16.10
   1   0  14    1.92    1.15
   1   0  14    3.82    2.95
  -1   0 -14   -0.69    2.32
   1   0  15  729.21   38.23
   1   0  15  873.63   46.54
  -1   0 -15  805.40   43.31
   1   0  16    5.77    2.85
  -1   0 -16    0.82    2.64
   1   0  17 1217.05   75.65
  -1   0 -17 1124.95   69.83
   1   0  18    7.67    3.59
  -1   0 -18   11.37    4.63
   1   0  19   44.84    5.98
  -1   0 -19   36.24    6.18
   1   0  20    8.04    3.95
  -1   0 -20   10.15    4.51
   1   0  21    6.74    4.89
  -1   0 -22   16.99    5.89
  -1   0 -23   47.78    6.58
  -1   0 -24    4.00    2.78
   1   0  25   15.43    7.35
  -1   0 -25   38.67    9.41
   1   0  26    3.66    3.73
  -1   0 -26    3.14    2.75
  -1  -1  27    7.10    4.19
  -1   1  27    8.93    4.62
   1   1 -27    7.09    2.69
   1  -1 -27    5.29    2.69
  -1  -1  26   15.08    6.25
  -1   1  26   14.32    6.71
   1   1 -26    1.72    2.50
   1  -1 -26   11.76    5.47
  -1  -1  25   15.47    5.84
  -1   1  25   18.11    6.32
   1   1 -25   23.46    6.56
   1  -1 -25   27.69    7.32
  -1  -1  24   47.25    7.66
  -1   1  24   64.65   10.13
   1   1 -24   71.93   10.15
   1  -1 -24   71.00   10.56
  -1  -1  23    4.68    3.53
  -1   1  23   11.13    4.04
   1   1 -23    6.07    2.38
   1  -1 -23    6.26    2.81
  -1  -1  22   83.62    8.58
  -1   1  22   66.62    6.32
   1   1 -22  100.22    7.55
   1  -1 -22   65.77    6.36
  -1  -1  21    2.44    3.56
  -1   1  21    6.93    3.39
   1   1 -21    5.22    3.21
   1  -1 -21    4.68    4.11
  -1  -1  20  209.70   15.35
  -1   1  20  226.71   16.18
   1   1 -20  220.63   15.77
   1  -1 -20  231.11   17.13
  -1  -1  19   58.94    5.67
  -1   1  19   46.51   10.74
   1   1 -19   50.48    5.75
   1  -1 -19   47.71   11.08
  -1  -1  18  108.16    7.67
  -1   1  18  106.93    7.32
   1   1 -18  103.93    7.06
   1  -1 -18  115.81    8.03
  -1  -1  17    9.02    4.49
  -1   1  17    1.84    2.64
   1  -1 -17    6.49    2.94
  -1  -1  16   64.68    3.63
  -1  -1  16   88.20    6.91
  -1   1  16   72.99    6.20
   1   1 -16   64.38    4.86
   1  -1 -16   80.79    5.92
  -1  -1  15   76.33    7.37
  -1  -1  15   80.15    8.54
  -1   1  15   73.72    7.80
   1   1 -15   73.81    7.60
   1  -1 -15   84.97    9.17
  -1  -1  14  520.78   17.73
  -1  -1  14  505.04   20.07
  -1   1  14  557.86   21.27
   1   1 -14  585.61   21.90
   1  -1 -14  520.29   19.88
  -1  -1  13  154.13    8.15
  -1   1  13  160.26    8.12
   1   1 -13  165.94    8.41
   1  -1 -13  138.76    7.53
  -1  -1  12    7.49    3.32
  -1   1  12    7.57    2.11
   1   1 -12    5.98    2.13
   1  -1 -12   10.32    2.77
  -1  -1  11   21.11    3.96
  -1   1  11   17.93    3.45
   1  -1 -11   28.09    4.59
  -1  -1  11   23.15    3.32
  -1  -1  10  549.96   15.70
  -1   1  10  553.28   15.58
   1   1 -10  601.33   16.21
   1  -1 -10  585.54   16.50
  -1  -1  10  555.78   14.93
  -1  -1   9  238.45    8.79
  -1   1   9  245.99    8.20
   1  -1  -9  227.23    7.42
   1   1  -9  231.34    7.70
  -1  -1   9  262.57    7.94
  -1   1   9  225.02    7.50
  -1  -1   8  207.89   12.49
   1   1  -8  215.00    6.17
  -1   1   8  206.59   12.04
   1  -1  -8  217.29    5.90
   1   1  -8  227.67    6.20
   1  -1  -8  213.92   15.05
  -1  -1   8  200.10   11.53
  -1   1   8  220.00    6.21
  -1  -1   7  775.42   15.28
   1   1  -7  771.52   14.91
  -1   1   7  785.28   14.89
   1  -1  -7  813.31   15.29
   1   1  -7  799.04   14.54
   1  -1  -7  776.56   15.00
  -1  -1   7  780.23   14.20
  -1   1   7  778.67   15.00
   1   1  -6 1902.21   32.30
  -1   1   6 1976.74   33.15
   1  -1  -6 2034.38   34.04
   1   1  -6 1987.19   32.79
   1  -1  -6 1980.69   33.58
  -1  -1   6 1946.14   32.12
   1   1  -5  275.18    6.54
  -1   1   5  288.68    6.44
   1   1  -5  273.75    5.87
  -1  -1   5  275.86    5.84
  -1   1   5  260.87    6.33
   1   1  -4 3897.08   63.00
  -1   1   4 4060.08   65.03
   1  -1  -4 3999.16   64.62
  -1  -1   4 3961.01   63.07
   1   1  -3 4721.04   76.32
  -1  -1   2  541.08   10.28
   1   1  -2  552.60   11.85
  -1   1   2  551.53    9.17
   1   1  -1  623.76   11.47
   1   1  -1  640.04   11.72
   1   1  -1  613.11   10.46
   1   1   0  381.62    7.70
  -1   1   0  387.53    7.78
  -1  -1   0  396.06    7.22
   1  -1   1  200.52   11.00
   1   1   1  202.12   11.34
  -1   1  -1  233.00    6.88
  -1  -1  -1  198.62   11.00
   1   1   1  212.24   11.71
   1  -1   2  401.03    7.71
   1   1   2  368.70    7.78
  -1   1  -2  377.16    8.10
   1   1   2  365.85    7.54
   1  -1   3 4843.57   77.74
   1   1   3 4854.50   78.33
  -1   1  -3 4987.28   80.30
  -1  -1  -3 4996.40   80.40
   1   1   3 4700.81   75.60
  -1  -1  -4 4564.07   73.25
   1  -1   4 4413.98   71.41
  -1   1  -4 4329.29   69.98
   1   1   4 4568.58   74.11
  -1  -1  -4 4544.38   73.65
  -1   1  -4 4621.08   75.29
   1   1   4 4395.35   71.12
   1  -1   5    0.38    2.37
  -1   1  -5    0.02    2.18
   1   1   5    0.78    2.89
  -1  -1  -5   -0.96    2.41
  -1   1  -5    0.62    2.63
   1  -1   5    1.82    1.81
   1   1   5    1.79    1.79
  -1  -1  -6   89.68    5.45
   1  -1   6   98.43    6.84
  -1   1  -6  102.00    6.84
   1   1   6  110.06    7.26
  -1  -1  -6  101.85    6.51
  -1   1  -6  101.94    7.17
  -1  -1  -6  104.24    7.62
   1   1   6  108.01    7.05
  -1  -1  -7  100.31    6.89
   1  -1   7  108.90    7.02
  -1   1  -7  109.77    7.15
   1   1   7  105.76    7.12
  -1  -1  -7  111.62    7.21
  -1   1  -7  129.83    8.57
   1  -1   7  107.86    7.42
  -1  -1  -7  120.15    8.24
   1  -1   8  369.43   11.52
   1  -1   8  367.06   11.03
  -1  -1  -8  391.38   12.24
   1  -1   9   13.13    3.15
  -1   1  -9   18.40    3.29
  -1  -1  -9   11.82    2.66
   1  -1  10  123.66    9.16
  -1   1 -10  133.60    9.20
  -1  -1 -10  136.54    9.80
   1  -1  11  157.71    9.90
   1  -1  11  186.98   12.58
   1   1  11  177.48   12.19
  -1   1 -11  171.99   11.76
  -1  -1 -11  183.21   12.62
   1  -1  12  590.19   21.04
   1  -1  12  640.00   24.14
   1   1  12  681.05   25.77
  -1   1 -12  648.07   24.37
  -1  -1 -12  658.42   24.82
   1  -1  13   43.60    7.06
   1  -1  13   45.37    5.18
   1   1  13   46.86    5.82
  -1   1 -13   42.07    5.35
  -1  -1 -13   44.61    5.69
   1  -1  14  654.50   23.13
   1  -1  14  687.55   25.87
   1   1  14  732.38   27.47
  -1   1 -14  685.51   25.77
  -1  -1 -14  713.92   26.75
   1  -1  15   54.42    7.49
   1  -1  15   58.48    5.39
   1   1  15   45.71    4.91
  -1   1 -15   59.12    5.25
  -1  -1 -15   58.87    5.53
   1  -1  16  754.19   26.99
   1  -1  16  846.10   32.33
  -1   1 -16  808.61   31.09
  -1  -1 -16  817.42   31.12
   1  -1  17   45.21    5.13
  -1   1 -17   37.84    4.44
  -1  -1 -17   61.68    6.83
   1  -1  18   20.31    5.16
  -1   1 -18   30.02    5.47
  -1  -1 -18   26.69    5.70
   1  -1  19  264.04   18.50
   1   1  19  336.70   22.80
  -1   1 -19  332.60   22.72
  -1  -1 -19  289.36   20.14
   1  -1  20  159.86   13.18
   1   1  20  146.57   11.40
  -1   1 -20  169.66   14.24
  -1  -1 -20  143.28   11.85
   1  -1  21   27.71    7.41
   1   1  21    9.78    5.50
  -1   1 -21   31.20    7.72
  -1  -1 -21   18.67    7.63
   1  -1  22    6.26    3.14
   1   1  22    7.30    5.74
  -1   1 -22    6.56    2.57
  -1  -1 -22    3.81    2.64
   1  -1  23   14.53    5.84
   1   1  23   11.76    6.60
  -1   1 -23   14.43    5.24
  -1  -1 -23   22.29    5.99
   1  -1  24   51.27    8.36
   1   1  24   60.28    9.38
  -1   1 -24   46.08    7.96
  -1  -1 -24   42.07    6.87
   1  -1  25   45.57    6.95
   1   1  25   54.73    9.66
  -1   1 -25   47.52    9.43
  -1  -1 -25   48.45    9.29
   1  -1  26   20.35    7.68
  -1   1 -26   33.56   10.39
  -1  -1 -26   64.87   12.21
  -1  -2  27   16.77    6.17
  -1   2  27   15.46    6.11
   1   2 -27   14.94    4.30
   1  -2 -27    5.73    3.05
  -1   2  26   12.01    5.21
   1   2 -26   23.60    7.41
   1  -2 -26   12.74    5.75
  -1  -2  25   69.54   11.43
  -1   2  25   52.48    8.74
   1   2 -25   59.70    9.27
   1  -2 -25   41.94    6.77
  -1  -2  24   10.36    5.27
  -1   2  24    7.27    3.35
   1   2 -24    5.00    3.22
   1  -2 -24    5.86    4.18
  -1  -2  23   82.75    9.30
  -1   2  23  105.90   10.88
   1   2 -23   79.49    8.75
   1  -2 -23   96.10   10.24
  -1  -2  22    8.63    5.57
  -1   2  22    9.54    5.36
   1   2 -22    5.34    3.23
   1  -2 -22   11.79    4.49
  -1  -2  21   56.92    8.53
  -1   2  21   48.38    8.15
   1   2 -21   48.04    7.15
   1  -2 -21   61.15    9.64
  -1  -2  20   28.54    7.51
  -1   2  20   12.64    4.55
   1   2 -20   17.87    4.54
   1  -2 -20   27.48    7.62
  -1  -2  19   43.24    6.54
  -1   2  19   29.33    5.50
   1   2 -19   39.82    8.49
   1  -2 -19   28.34    5.83
  -1  -2  18   68.96    6.37
  -1   2  18   42.20    6.36
   1   2 -18   50.17    4.38
   1  -2 -18   53.35    5.81
  -1  -2  17  417.29   18.19
  -1   2  17  410.61   17.20
   1   2 -17  389.70   16.36
   1  -2 -17  358.74   15.84
  -1  -2  16   15.27    3.76
  -1   2  16   17.13    4.21
   1   2 -16   16.17    3.75
   1  -2 -16   26.91    5.13
  -1  -2  15   54.27    5.25
  -1   2  15   52.29    5.01
   1   2 -15   62.61    5.32
   1  -2 -15   64.58    5.71
  -1   2  14   37.37    4.85
   1   2 -14   45.38    5.28
   1  -2 -14   44.94    5.46
  -1   2  13  268.05   11.35
   1   2 -13  288.06   11.89
   1  -2 -13  269.75   12.26
  -1   2  12  404.56   16.17
   1   2 -12  404.64   15.37
   1  -2 -12  400.41   16.64
  -1  -2  12  359.43   13.65
  -1  -2  11  826.51   33.76
  -1   2  11  880.48   35.61
   1   2 -11  893.94   35.57
   1  -2 -11  898.39   36.45
  -1  -2  11  876.45   34.82
   1  -2 -10  327.88   12.76
  -1  -2  10  336.83   14.98
  -1   2  10  326.96   10.23
   1  -2 -10  309.81   13.43
   1   2 -10  343.21   14.58
   1  -2 -10  335.05   10.92
  -1  -2  10  324.72   13.76
  -1  -2   9   94.82    7.67
  -1   2   9   97.13    7.51
   1  -2  -9   88.10    6.67
   1   2  -9  100.09    7.51
   1  -2  -9  115.17    6.23
  -1  -2   9  109.07    4.21
  -1  -2   8    0.11    1.53
   1   2  -8    2.77    1.66
  -1   2   8   -0.72    1.90
   1  -2  -8    0.72    1.82
   1   2  -8    4.88    2.11
  -1  -2   8    6.51    2.24
   1  -2  -8    8.25    2.44
  -1   2   8    3.28    2.04
  -1  -2   7  332.23   10.67
   1   2  -7  291.73    7.32
  -1   2   7  313.35    7.51
   1  -2  -7  301.82    7.11
   1   2  -7  314.79    6.75
  -1  -2   7  299.87    6.31
   1  -2  -7  309.82    8.40
  -1   2   7  296.86    7.98
   1   2  -6   54.13    4.31
  -1   2   6   57.47    4.18
   1  -2  -6   56.33    4.02
   1   2  -6   57.78    3.84
  -1  -2   6   54.88    3.63
   1  -2  -6   51.63    4.56
   1   2  -5 1214.06   21.69
  -1   2   5 1287.51   21.95
   1  -2  -5 1258.39   21.44
   1   2  -5 1286.62   21.11
  -1  -2   5 1215.75   19.96
   1  -2  -5 1217.23   21.84
   1   2  -4    2.94    1.45
  -1   2   4    5.02    1.84
   1  -2  -4    5.45    1.79
   1   2  -4    4.66    0.80
  -1  -2   4    4.62    0.81
   1  -2  -4    3.91    2.32
   1   2  -3 3961.79   64.55
  -1  -2   2   75.70    7.85
   1   2  -2   77.81    5.26
  -1   2   2   78.68    4.42
   1  -2  -2   76.32    4.34
  -1   2   1  426.28    7.13
   1   2  -1  406.90    8.85
   1   2  -1  438.04    7.53
  -1   2   0  194.24   10.48
   1   2   0  193.73   11.43
  -1  -2   0  190.57   10.91
  -1  -2   0  180.69    9.97
  -1   2  -1  633.96   10.93
  -1  -2  -1  624.23   12.12
   1  -2   2   19.39    2.27
  -1   2  -2   18.89    2.06
  -1  -2  -2   15.10    1.92
  -1   2  -2   32.68    6.28
   1  -2   2   18.02    6.70
   1   2   2   14.19    1.88
   1  -2   3 2087.17   34.53
  -1   2  -3 2000.85   33.07
  -1  -2  -3 1945.40   33.06
  -1   2  -3 2045.49   34.67
  -1  -2  -3 2024.58   33.93
   1   2   3 2011.96   33.59
  -1   2  -4  958.83   17.14
  -1  -2  -4  957.45   17.80
  -1   2  -4  958.84   17.91
   1   2   4  912.68   16.96
   1  -2   5 1457.29   25.48
  -1   2  -5 1479.61   25.69
   1   2   5 1502.79   26.71
  -1  -2  -5 1455.82   25.80
  -1   2  -5 1517.25   26.67
   1  -2   5 1499.36   26.01
   1   2   5 1454.85   25.48
  -1  -2  -6 1261.68   22.73
   1  -2   6 1146.82   20.91
  -1   2  -6 1216.19   21.93
   1   2   6 1186.62   21.94
  -1  -2  -6 1152.07   21.27
   1  -2   6 1223.59   21.99
  -1  -2  -6 1269.24   23.28
   1   2   6 1217.77   22.16
  -1  -2  -7   37.39    4.69
   1  -2   7   39.62    4.13
  -1   2  -7   44.47    4.50
   1   2   7   40.59    4.35
  -1  -2  -7   42.08    3.97
   1  -2   7   50.15    4.53
   1   2   7   36.65    3.80
  -1  -2  -8  539.75   14.01
   1  -2   8  516.64   14.83
  -1   2  -8  555.67   15.59
   1  -2   8  573.22   15.67
  -1  -2  -8  556.14   15.85
  -1  -2  -9  105.94   11.90
   1  -2   9   87.81    7.12
  -1   2  -9  112.40    6.07
  -1  -2  -9  124.96    6.50
  -1  -2 -10  103.13    6.70
   1  -2  10  123.47    9.23
  -1   2 -10  123.03    8.80
  -1  -2 -10  110.80    8.38
  -1  -2 -11   47.10    7.34
   1  -2  11   51.11    5.13
  -1   2 -11   42.88    5.05
  -1  -2 -11   46.26    5.30
   1  -2  12  118.36   22.05
  -1   2 -12   72.49    6.93
  -1  -2 -12   89.33    8.62
   1  -2  13 1150.68   40.68
   1   2  13 1180.48   42.14
  -1   2 -13 1193.57   42.20
  -1  -2 -13 1147.50   41.12
   1  -2  14   25.19    3.88
   1   2  14   36.72    5.15
  -1   2 -14   30.21    4.44
  -1  -2 -14   32.14    5.68
   1  -2  15  348.04   20.14
   1   2  15  326.10   18.97
  -1   2 -15  308.67   18.18
  -1  -2 -15  366.55   21.66
   1  -2  16  134.50    8.53
   1   2  16  134.43    8.13
  -1   2 -16  111.99    7.12
  -1  -2 -16  125.96    8.68
   1  -2  17    3.50    3.72
   1   2  17    6.25    3.42
  -1   2 -17   17.17    5.25
  -1  -2 -17   13.15    5.56
   1  -2  18  186.23   11.27
   1   2  18  171.73   10.41
  -1   2 -18  177.58   10.28
  -1  -2 -18  169.54   10.58
   1  -2  19   61.08    8.11
   1   2  19   35.09    6.64
  -1   2 -19   39.98    9.25
  -1  -2 -19   61.78    9.20
   1  -2  20    8.73    3.59
   1   2  20    4.03    3.27
  -1   2 -20    0.26    2.45
  -1  -2 -20    8.70    3.58
   1  -2  21  106.58    7.78
   1   2  21   81.68    7.63
  -1   2 -21   91.35    7.23
  -1  -2 -21  111.14    8.57
   1  -2  22   89.51    9.17
   1   2  22   93.07   10.31
  -1   2 -22   86.01    9.04
  -1  -2 -22   83.46    8.98
   1  -2  23   30.86    9.00
   1   2  23   13.76    4.63
  -1   2 -23   11.09    4.53
  -1  -2 -23   15.09    4.77
   1  -2  24   22.95    7.33
   1   2  24   20.71    6.80
  -1   2 -24   23.90    6.72
  -1  -2 -24   39.08   10.27
   1  -2  25   14.02    6.16
   1   2  25   15.47    8.26
  -1   2 -25   14.32    6.98
  -1  -2 -25    9.77    4.85
   1  -2  26    6.89    6.02
   1   2  26   18.35    6.13
  -1   2 -26    7.82    4.49
  -1  -2 -26   11.51    5.28
  -1  -3  26   13.83    5.42
  -1   3  26    9.60    4.48
   1   3 -26    7.90    3.70
   1  -3 -26   11.94    5.50
  -1  -3  25    9.78    5.17
  -1   3  25    1.36    3.19
   1   3 -25   11.88    4.94
   1  -3 -25   11.30    5.94
  -1  -3  24   70.51   10.83
  -1   3  24   50.50    8.26
   1   3 -24   43.66    5.18
   1  -3 -24   62.60    9.14
  -1  -3  23   26.96    7.94
  -1   3  23   25.74    6.87
   1   3 -23   34.81    8.20
   1  -3 -23   40.88    6.48
  -1  -3  22    6.84    3.61
  -1   3  22    6.21    3.46
   1   3 -22   14.56    4.89
   1  -3 -22    6.48    3.71
  -1  -3  21   20.88    5.29
  -1   3  21   17.77    5.20
   1   3 -21   25.36    4.37
   1  -3 -21   20.42    4.80
  -1   3  20   75.67   10.70
   1   3 -20   66.15    9.53
   1  -3 -20   96.35   13.70
  -1   3  19    7.81    4.37
   1   3 -19    4.05    2.43
   1  -3 -19    1.86    2.88
  -1  -3  18   16.23    4.34
  -1   3  18   14.29    3.24
   1   3 -18   -1.17    1.67
   1  -3 -18    8.62    4.32
  -1  -3  17   83.21    6.63
  -1   3  17   94.68    7.18
   1   3 -17   90.67    5.88
   1  -3 -17   86.39    7.52
  -1  -3  16   78.30   10.58
  -1   3  16   61.05    7.91
   1   3 -16   64.01    8.21
   1  -3 -16   74.77   10.04
  -1  -3  15   87.77    6.24
  -1   3  15  101.54    6.38
   1   3 -15  101.63    6.38
   1  -3 -15   95.61    6.95
  -1  -3  14   10.51    4.65
  -1   3  14    2.75    2.64
   1   3 -14    0.40    1.43
   1  -3 -14    2.42    2.82
   1  -3 -13   42.35    4.76
  -1  -3  13   52.64    7.07
  -1   3  13   65.62    7.60
   1   3 -13   47.83    5.08
   1  -3 -13   53.66    6.38
  -1  -3  13   40.66    4.26
  -1  -3  12  257.08   11.81
  -1   3  12  276.31   11.69
   1   3 -12  266.95   10.73
   1  -3 -12  287.85   12.77
  -1  -3  12  261.15   10.48
  -1  -3  11  992.82   44.89
  -1   3  11  943.10   37.97
   1   3 -11  944.86   37.39
   1  -3 -11 1048.02   42.42
  -1  -3  11  931.98   36.80
  -1  -3  10   20.54    4.27
  -1   3  10   18.95    3.67
   1  -3 -10   15.62    2.69
   1   3 -10   16.72    2.67
  -1  -3  10   17.31    2.58
   1  -3 -10   14.44    3.35
  -1  -3   9  370.88   13.55
  -1   3   9  324.91   10.06
   1  -3  -9  311.75    9.27
   1   3  -9  347.54    9.80
  -1  -3   9  315.20    8.79
   1  -3  -9  327.83   10.89
  -1  -3   8   74.58    8.22
  -1   3   8   87.19    7.00
   1  -3  -8   74.78    5.88
   1   3  -8   69.53    5.31
  -1  -3   8   77.49    5.77
   1  -3  -8   70.49    6.04
  -1  -3   7    3.27    1.84
  -1   3   7    5.74    1.60
   1  -3  -7    7.71    1.77
   1   3  -7    8.04    1.34
  -1  -3   7    8.12    1.45
   1  -3  -7    8.71    3.29
  -1  -3   6   24.40    4.16
   1   3  -6   14.05    2.51
  -1   3   6   13.96    2.32
   1  -3  -6    8.18    1.38
   1   3  -6   16.20    2.77
  -1  -3   6    9.88    1.21
   1  -3  -6    8.73    2.05
  -1   3   6   15.04    2.78
  -1  -3   5  163.78   12.22
  -1   3   5  166.34    9.66
   1  -3  -5  142.00    8.21
   1   3  -5  143.11    7.96
  -1  -3   5  140.29    7.65
   1  -3  -5  161.77   10.20
  -1  -3   4    3.59    0.33
  -1  -3   3   20.09    3.76
   1   3  -3   12.03    2.40
  -1   3   3   11.51    1.24
   1  -3  -3   13.99    1.55
  -1  -3   2 1572.29   28.67
   1  -3  -2 1653.26   27.00
  -1  -3   2 1669.32   26.74
   1   3  -1   88.02    7.40
  -1   3   1   79.39    5.57
  -1   3   1   79.65    4.71
   1   3  -1   73.58    5.95
  -1  -3   1   71.63    4.33
   1   3  -1   71.12    4.16
   1  -3   0 1779.66   29.06
  -1   3   0 1691.90   27.65
   1   3   0 1622.36   28.22
  -1  -3   0 1605.08   27.84
  -1  -3   0 1708.63   28.10
   1   3   0 1705.36   28.08
   1  -3   1   31.26    2.69
  -1   3  -1   23.49    2.00
   1   3   1   28.19    3.26
  -1  -3  -1   21.29    2.23
  -1  -3  -1   22.28    2.27
   1   3   1   21.79    1.92
   1  -3   2 1957.06   32.47
  -1   3  -2 1881.71   31.04
  -1  -3  -2 1850.86   31.91
   1  -3   2 1918.26   33.67
  -1  -3  -2 1845.44   30.90
   1   3   2 1798.57   30.06
   1  -3   3    4.13    1.78
  -1   3  -3   -1.28    1.43
  -1  -3  -3    3.29    2.34
  -1   3  -3    6.43    2.19
   1  -3   3    3.06    1.71
  -1  -3  -3    3.00    1.79
   1  -3   4   59.24    4.13
  -1   3  -4   44.40    3.33
   1   3   4   61.90    4.97
  -1  -3  -4   53.03    4.29
   1  -3   4   61.13    5.57
   1  -3   5   97.52    6.71
  -1   3  -5   79.63    5.22
   1   3   5   81.19    5.86
  -1  -3  -5  103.76    7.37
  -1   3  -5  116.20   15.98
   1  -3   5   93.12    6.92
  -1  -3  -5   77.55    5.83
   1   3   5   98.39    6.51
  -1   3  -6  595.85   15.90
   1   3   6  625.70   17.34
  -1  -3  -6  581.76   15.97
  -1   3  -6  584.29   15.93
   1  -3   6  583.61   15.59
  -1  -3  -6  625.38   17.23
   1   3   6  606.20   16.25
  -1   3  -7 2016.26   48.71
   1   3   7 2155.81   52.47
  -1   3  -7 2180.34   52.62
   1  -3   7 2109.99   50.79
   1  -3   8   23.61    3.64
   1   3   8   15.68    3.32
  -1   3  -8   13.83    3.77
   1  -3   8   13.94    2.27
  -1  -3  -8   21.42    3.74
  -1  -3  -9 1566.82   61.06
   1  -3   9 1537.15   60.63
  -1   3  -9 1701.76   66.93
  -1  -3  -9 1587.96   62.80
  -1  -3 -10   16.80    3.61
   1  -3  10    8.25    2.93
   1   3  10   10.21    4.01
  -1   3 -10    9.65    2.30
  -1  -3 -10    6.05    4.26
  -1  -3 -11  125.47   12.22
   1  -3  11  100.36    9.05
   1   3  11  121.05    7.36
  -1   3 -11   88.82    8.48
  -1  -3 -11   93.40    9.35
  -1  -3 -12  583.39   20.98
   1  -3  12  613.42   23.28
   1   3  12  632.43   24.17
  -1   3 -12  561.68   21.11
  -1  -3 -12  601.26   23.05
  -1  -3 -13    1.78    1.36
   1  -3  13    2.74    2.65
   1   3  13    2.13    2.79
  -1   3 -13    4.83    2.51
  -1  -3 -13    0.78    2.42
  -1  -3 -14  148.04    8.67
   1  -3  14  166.83   11.07
   1   3  14  179.63   12.06
  -1   3 -14  131.56   20.70
  -1  -3 -14  145.30   10.64
   1  -3  15   56.05    8.58
   1   3  15   49.82    7.41
  -1   3 -15   43.23    6.11
  -1  -3 -15   37.41    6.09
   1  -3  16    0.63    3.26
   1   3  16    8.56    4.51
  -1   3 -16    7.84    3.42
  -1  -3 -16    8.47    4.41
   1  -3  17   10.30    3.83
   1   3  17    3.62    3.03
  -1   3 -17    1.55    2.28
  -1  -3 -17    9.65    4.76
   1  -3  18    2.61    4.44
   1   3  18    1.28    3.17
  -1   3 -18   11.16    4.78
  -1  -3 -18   13.45    5.12
   1  -3  19   10.63    5.24
   1   3  19    6.41    5.40
  -1   3 -19    9.78    3.35
  -1  -3 -19    5.43    3.32
   1  -3  20   11.10    5.09
   1   3  20    6.19    4.14
  -1   3 -20   13.17    4.33
  -1  -3 -20    8.44    3.65
   1  -3  21   41.39   10.22
   1   3  21   37.04    9.58
  -1   3 -21   18.52    6.29
  -1  -3 -21   25.56    7.45
   1  -3  22   58.18    7.68
   1   3  22   52.22    6.98
  -1   3 -22   73.80   11.02
  -1  -3 -22   35.26    9.23
   1  -3  23    5.54    5.61
   1   3  23   12.25    4.57
  -1   3 -23    6.91    4.23
  -1  -3 -23   18.83    6.84
   1  -3  24    8.64    4.07
   1   3  24   13.07    4.89
  -1   3 -24    8.94    3.75
  -1  -3 -24    8.04    3.59
   1  -3  25   20.33    8.04
   1   3  25   15.73    6.70
  -1   3 -25   12.72    6.24
  -1  -3 -25    8.03    6.89
   1  -3  26   90.44   17.26
   1   3  26   62.65   12.57
  -1   3 -26   30.28   15.40
  -1  -3 -26   85.87   16.90
  -1   4  26   13.08    5.05
   1  -4 -26    8.97    4.02
  -1   4  25   91.11   13.87
   1  -4 -25   85.43   12.73
  -1  -4  24    6.45    2.81
  -1   4  24    6.50    3.96
   1   4 -24    7.49    2.71
   1  -4 -24   13.65    5.79
  -1  -4  23   54.30   13.61
  -1   4  23   57.54    8.99
   1   4 -23   45.66    4.11
   1  -4 -23   75.72   12.05
  -1  -4  22    4.73    2.58
  -1   4  22   10.75    5.13
   1   4 -22   14.80    5.16
   1  -4 -22    2.75    2.56
  -1  -4  21    6.90    2.50
  -1   4  21   35.92    8.64
   1   4 -21   17.16    5.62
   1  -4 -21   30.17    8.32
  -1  -4  20   63.35   12.56
  -1   4  20   71.20    7.24
   1   4 -20   53.50    7.65
   1  -4 -20   53.07    8.84
  -1  -4  19   22.43    9.01
  -1   4  19   18.85    6.11
   1   4 -19   23.81    6.06
   1  -4 -19   24.09    6.81
  -1  -4  18   27.15    7.59
  -1   4  18   30.05    5.67
   1   4 -18   11.64    3.21
   1  -4 -18   19.65    4.95
  -1  -4  17   80.32   14.07
  -1   4  17   71.75    6.61
   1   4 -17   70.57    5.21
   1  -4 -17   78.05    7.59
  -1  -4  16   15.90    5.16
  -1   4  16   12.21    4.47
   1   4 -16   11.05    3.02
   1  -4 -16   17.84    5.38
   1  -4 -15    1.38    0.73
  -1  -4  15    4.85    2.43
  -1   4  15    4.40    2.66
   1   4 -15    9.37    3.02
   1  -4 -15    6.71    3.25
   1  -4 -14   21.84    4.64
  -1  -4  14   22.18    5.17
  -1   4  14   21.87    4.64
   1   4 -14   17.46    3.39
   1  -4 -14   14.80    3.87
  -1  -4  13  184.96   24.94
  -1   4  13  122.00   11.60
   1   4 -13  111.67   10.49
   1  -4 -13  131.10   12.85
  -1  -4  13  123.75   11.40
  -1  -4  12  114.42   10.40
  -1   4  12  123.69    6.69
   1   4 -12  118.89   21.90
  -1  -4  12  103.19    8.27
   1  -4 -12  100.00    9.33
  -1  -4  11   20.40    4.53
  -1   4  11   20.39    3.41
   1   4 -11   18.61    2.40
  -1  -4  11   19.96    2.50
   1  -4 -11   21.71    4.16
  -1  -4  10  101.16   15.06
  -1   4  10   75.46    6.24
   1   4 -10   67.14    5.31
  -1  -4  10   67.01    4.74
   1  -4 -10   72.94    6.68
  -1  -4   9   60.68    8.94
  -1   4   9   55.54    5.03
   1  -4  -9   38.67    4.12
   1   4  -9   51.18    5.42
  -1  -4   9   46.98    3.51
   1  -4  -9   51.36    5.43
  -1  -4   8   17.97    3.82
  -1   4   8   15.38    2.92
   1  -4  -8   21.97    3.16
   1   4  -8   23.78    4.64
  -1  -4   8   19.09    2.52
   1  -4  -8   14.36    3.39
  -1  -4   7   78.95   15.66
  -1   4   7   64.65    5.40
   1  -4  -7   74.76    5.78
   1   4  -7   69.85    6.08
  -1  -4   7   65.70    4.72
  -1  -4   6   44.66    7.49
  -1   4   6   39.65    3.78
   1  -4  -6   39.96    3.47
   1   4  -6   39.67    4.44
  -1  -4   6   39.40    3.00
   1  -4  -6   35.49    4.49
  -1  -4   5  415.68   12.33
  -1   4   5  426.34   11.42
   1  -4  -5  428.10   11.39
  -1  -4   5  439.62   10.67
  -1  -4   4  280.23   10.49
  -1   4   4  308.70    6.85
   1  -4  -4  298.99    6.66
  -1  -4   4  308.00    5.98
  -1  -4   3  496.36   14.85
   1   4  -3  430.24   10.26
   1  -4  -3  464.01    8.96
  -1  -4   3  432.84    7.82
  -1  -4   3  444.75    7.74
   1  -4  -3  436.50    9.79
  -1  -4   2  438.39   10.05
   1   4  -2  434.16    9.84
  -1   4   2  486.93    9.44
  -1  -4   2  487.35    8.73
   1   4  -1  997.90   20.84
  -1   4   1 1046.60   17.95
  -1   4   1 1046.03   18.12
   1   4  -1 1020.58   19.54
   1  -4   0    6.11    2.00
   1   4   0    4.92    1.97
  -1   4   0    2.49    1.58
   1   4   0    0.00    2.34
  -1  -4   0    2.26    1.70
   1   4   0    4.03    1.19
   1  -4   1  159.58    9.39
  -1   4  -1  146.06    8.42
   1   4   1  155.98    9.69
  -1  -4  -1  133.80    8.27
  -1  -4  -1  157.37    9.40
   1   4   1  152.12    8.92
   1  -4   2   89.45    9.62
  -1   4  -2   70.33    4.52
   1   4   2   65.57    5.27
  -1  -4  -2   71.96    5.32
   1  -4   2   71.23    5.33
  -1  -4  -2   77.35    5.66
   1   4   2   83.05    5.57
   1  -4   3   43.11    4.02
  -1   4  -3   45.00    3.69
   1   4   3   42.06    4.26
  -1  -4  -3   45.11    4.11
   1  -4   3   62.56    8.66
  -1  -4  -3   38.84    3.54
   1   4   3   51.97    4.00
   1  -4   4   40.80    9.42
  -1   4  -4   31.40    3.20
  -1  -4  -4   28.18    3.36
  -1   4  -4   35.10    3.94
   1  -4   4   34.13    5.99
  -1  -4  -4   22.31    3.20
   1   4   4   33.58    3.71
   1  -4   5 1169.58   29.19
  -1   4  -5 1049.36   26.13
  -1   4  -5 1218.50   31.24
   1  -4   5 1100.32   28.75
  -1  -4  -5 1110.78   27.99
   1   4   5 1109.41   27.74
   1  -4   6   27.92    3.24
  -1   4  -6   22.56    2.80
   1   4   6   24.99    4.17
  -1   4  -6   24.06    4.76
   1  -4   6   23.57    5.57
  -1  -4  -6   24.53    4.27
   1  -4   7  506.77   14.63
   1   4   7  462.17   13.78
   1  -4   7  468.95   13.10
   1  -4   8  253.52   11.98
   1   4   8  238.23   11.36
  -1   4  -8  249.20   11.66
   1  -4   8  256.98   11.63
  -1  -4  -8  228.41   19.53
   1  -4   9  494.64   21.15
   1   4   9  475.10   20.28
  -1   4  -9  532.19   23.14
   1  -4  10   77.21    7.61
   1   4  10   80.46    7.29
  -1   4 -10   75.95    8.22
  -1  -4 -10   71.52    7.33
  -1  -4 -11   12.98    2.71
   1  -4  11   14.76    4.25
   1   4  11    7.99    3.19
  -1   4 -11    1.76    1.90
  -1  -4 -11    3.02    4.09
  -1  -4 -12   12.55    3.15
   1  -4  12    8.35    3.41
   1   4  12    5.88    2.92
  -1   4 -12    2.12    1.50
  -1  -4 -12    9.45    3.12
  -1  -4 -13  328.19   17.81
   1  -4  13  347.34   19.83
   1   4  13  380.43   21.85
  -1   4 -13  341.61   19.59
  -1  -4 -13  366.18   21.22
  -1  -4 -14   27.96    7.21
   1  -4  14   34.91    5.05
   1   4  14   45.08    5.27
  -1   4 -14   30.69    8.74
  -1  -4 -14   27.16    5.94
  -1  -4 -15  188.48    8.09
   1  -4  15  214.42   11.34
   1   4  15  234.63   11.59
  -1   4 -15  233.25   24.99
  -1  -4 -15  191.50   10.01
  -1  -4 -16   27.69    3.39
   1  -4  16   29.51    5.51
   1   4  16   32.44    5.63
  -1   4 -16   40.96    7.98
  -1  -4 -16   36.17    4.79
   1  -4  17  100.53    7.65
   1   4  17  114.79    7.89
  -1   4 -17  112.57   16.89
  -1  -4 -17  123.55    8.96
   1  -4  18   63.42    8.46
   1   4  18   77.92    9.03
  -1   4 -18   66.87   10.32
  -1  -4 -18   75.33    9.97
   1  -4  19   10.05    5.36
   1   4  19   20.20    6.39
  -1   4 -19    5.62    2.95
  -1  -4 -19    2.65    3.33
   1  -4  20   62.89    7.65
   1   4  20   47.64    5.71
  -1   4 -20   31.00   10.58
  -1  -4 -20   47.46    6.20
   1  -4  21  136.22   13.24
   1   4  21  177.81   15.41
  -1   4 -21  100.72   23.27
  -1  -4 -21  125.22   12.04
   1  -4  22    5.60    3.21
   1   4  22    5.26    4.86
  -1   4 -22    4.36    3.12
  -1  -4 -22    1.88    3.23
   1  -4  23   56.00    9.20
   1   4  23   48.85    8.18
  -1   4 -23   47.34   13.83
  -1  -4 -23   55.61    9.48
   1  -4  24   -1.56    3.22
   1   4  24   10.18    4.07
  -1   4 -24    1.53    1.98
  -1  -4 -24   19.12    8.60
   1  -4  25   49.15    9.79
   1   4  25   63.30   11.87
  -1   4 -25   33.13   14.46
  -1  -4 -25   26.96    8.55
   1  -5 -26   12.51    5.95
  -1  -5  25    1.17    2.80
  -1   5  25    5.49    3.16
   1  -5 -25    6.72    3.32
  -1  -5  24   72.77   18.77
  -1   5  24   75.32   11.96
   1  -5 -24  126.06   17.92
  -1  -5  23    9.02    4.27
  -1   5  23    6.09    3.81
   1  -5 -23   10.18    5.26
  -1  -5  22    4.32    2.43
  -1   5  22    5.29    4.34
   1   5 -22    3.76    2.14
   1  -5 -22    7.04    3.43
  -1  -5  21   11.28    5.44
  -1   5  21    2.78    2.73
   1   5 -21   -0.41    1.72
   1  -5 -21    2.57    3.70
  -1  -5  20   25.64    8.10
  -1   5  20   30.64    7.59
   1   5 -20    9.63    6.01
   1  -5 -20   31.45    7.99
  -1  -5  19    4.54    3.26
  -1   5  19    5.17    3.28
   1   5 -19    2.83    2.38
   1  -5 -19    5.96    4.52
  -1  -5  18   26.85    6.99
  -1   5  18   16.11    3.79
   1   5 -18   20.40    5.30
   1  -5 -18   20.82    5.52
   1  -5 -17    7.39    2.28
  -1  -5  17   14.38    4.83
  -1   5  17    8.89    2.68
   1   5 -17   12.70    4.33
   1  -5 -17   12.41    5.45
   1  -5 -16  206.02   13.02
  -1  -5  16  230.71   36.98
  -1   5  16  209.00   14.90
   1   5 -16  199.18   13.53
   1  -5 -16  182.27   13.89
  -1  -5  15  134.77   23.53
  -1   5  15  115.22    7.67
   1   5 -15   96.81    5.63
   1  -5 -15  112.56    8.14
  -1  -5  14  161.64   26.69
  -1   5  14  154.64    8.20
   1   5 -14  127.80    6.30
   1  -5 -14  152.66    9.41
  -1  -5  14  141.29    6.54
  -1  -5  13   31.14    8.04
  -1   5  13   24.35    4.75
   1   5 -13   12.36    4.17
  -1  -5  13   19.59    3.47
   1  -5 -13   20.51    5.06
  -1  -5  12    2.66    1.57
  -1   5  12    1.97    2.11
   1   5 -12    1.73    1.77
  -1  -5  12    3.06    1.14
   1  -5 -12    2.85    2.43
  -1  -5  11    8.74    3.89
  -1   5  11    3.30    2.13
   1   5 -11    2.37    1.31
  -1  -5  11    4.73    1.73
   1  -5 -11   12.24    4.84
  -1  -5  10  341.92   14.80
  -1   5  10  305.37   12.37
   1   5 -10  304.29   11.80
  -1  -5  10  281.29   10.32
   1  -5 -10  322.19   14.05
  -1  -5   9   68.39   15.49
  -1   5   9   35.64    3.80
   1  -5  -9   43.86    4.13
   1   5  -9   47.22    5.81
  -1  -5   9   42.36    3.52
   1  -5  -9   39.79    5.56
  -1  -5   8  234.02   12.00
  -1   5   8  243.36   10.94
   1  -5  -8  235.77   10.58
   1   5  -8  231.42   19.18
  -1  -5   8  232.22   18.96
   1  -5  -8  243.50   11.73
  -1  -5   7  190.68   12.94
  -1   5   7  175.86   11.03
   1  -5  -7  190.84   11.85
  -1  -5   7  191.65   11.32
  -1  -5   6  480.89   20.52
  -1   5   6  495.93   20.25
   1  -5  -6  503.79   20.44
  -1  -5   6  510.40   19.98
  -1  -5   5  115.53    8.50
  -1   5   5  126.23    4.98
   1  -5  -5  109.75    4.18
  -1  -5   5  110.38    4.42
   1  -5  -5  104.14   11.59
  -1  -5   4   97.61    8.49
  -1   5   4  111.24    4.23
   1  -5  -4  107.00   11.18
  -1  -5   4   92.49    6.56
  -1  -5   4   84.70    5.84
  -1  -5   3    4.78    2.67
  -1   5   3   10.94    1.48
   1  -5  -3   12.15    1.85
  -1  -5   3    9.80    1.29
   1  -5  -3   17.63    3.35
  -1   5   2   29.04    5.15
   1   5  -2   24.09    5.40
  -1   5   2   31.47    3.09
  -1  -5   2   23.12    2.18
   1   5  -1  394.30   12.02
  -1   5   1  421.48   11.09
  -1   5   1  452.43   12.16
   1   5  -1  399.06   12.12
  -1  -5   1  451.18   11.76
   1   5   0    4.42    2.76
  -1   5   0    7.42    1.34
   1   5   0    8.59    2.60
  -1   5   0   11.26    2.20
  -1  -5   0   10.70    2.11
   1  -5   1   11.99    1.99
  -1   5  -1    9.25    1.51
   1   5   1    9.68    2.33
  -1  -5  -1    9.55    2.17
  -1  -5  -1    7.78    1.78
   1   5   1    7.51    1.58
   1  -5   2  511.88   13.62
  -1   5  -2  488.09   15.42
   1   5   2  462.25   13.41
  -1  -5  -2  471.81   13.61
   1  -5   2  498.23   13.87
  -1  -5  -2  530.82   14.54
   1   5   2  499.18   13.30
   1  -5   3   45.11    4.39
   1   5   3   45.91    5.11
  -1  -5  -3   44.68    4.35
   1  -5   3   51.18    7.14
  -1  -5  -3   60.58    5.62
   1   5   3   49.97    4.36
   1  -5   4   81.44    7.01
  -1   5  -4   69.21    5.71
   1   5   4   67.52    5.99
   1  -5   4   78.14    6.72
  -1  -5  -4   83.61    7.29
   1   5   4   84.27    6.83
   1  -5   5   44.00    4.77
  -1   5  -5   49.34    4.36
   1   5   5   44.17    4.61
  -1   5  -5   52.22    4.93
   1  -5   5   49.51    9.11
  -1  -5  -5   61.05    5.67
   1  -5   6  737.65   30.02
   1   5   6  680.88   28.14
  -1   5  -6  740.18   31.11
   1  -5   6  713.26   28.88
  -1  -5  -6  682.49   28.06
   1  -5   7   63.79    5.28
   1   5   7   64.31    6.06
  -1   5  -7   94.62   13.55
   1  -5   7   62.78    7.29
  -1  -5  -7   64.52    5.80
   1  -5   8   39.72   10.26
   1   5   8   34.26    4.79
  -1   5  -8   49.50    9.07
   1  -5   8   29.72    3.83
  -1  -5  -8   39.50    4.72
   1  -5   9  196.27    9.19
   1   5   9  174.00    8.37
  -1   5  -9  174.80    7.88
  -1  -5  -9  198.58    9.87
   1  -5  10  514.26   20.09
   1   5  10  441.51   17.40
  -1   5 -10  466.19   17.93
  -1  -5 -10  499.95   19.84
   1  -5  11  116.40   11.41
   1   5  11  119.99   11.69
  -1   5 -11  135.43   16.61
  -1  -5 -11  119.59   11.67
   1  -5  12   33.22    3.74
   1   5  12   41.97    4.87
  -1   5 -12   44.87    9.35
  -1  -5 -13   38.18    4.41
   1  -5  13   31.28    6.31
   1   5  13   31.05    6.41
  -1   5 -13   34.12    4.69
  -1  -5 -13   33.45    4.79
  -1  -5 -14  131.32    8.66
   1  -5  14  131.14    7.80
   1   5  14  118.30    7.15
  -1   5 -14  155.95   18.09
  -1  -5 -14  119.16    7.77
  -1  -5 -15   -0.16    1.24
   1  -5  15    6.46    3.39
   1   5  15    3.12    2.76
  -1   5 -15    2.06    1.58
  -1  -5 -15    6.63    3.08
  -1  -5 -16  211.19    9.99
   1  -5  16  222.47   11.82
   1   5  16  236.00   12.78
  -1   5 -16  244.98   11.57
  -1  -5 -16  241.86   13.11
  -1  -5 -17   12.91    5.34
   1  -5  17   32.26    6.71
   1   5  17   19.43    4.96
  -1   5 -17   20.40    5.21
  -1  -5 -17   17.12    4.67
  -1  -5 -18    6.71    2.27
   1  -5  18    5.30    3.46
   1   5  18    8.71    4.51
  -1   5 -18    6.36    3.21
  -1  -5 -18   12.36    4.55
   1  -5  19   76.74    7.81
   1   5  19   79.01    7.67
  -1   5 -19   52.93   16.54
  -1  -5 -19   72.33    8.08
   1  -5  20   86.67    7.94
   1   5  20  107.04    7.86
  -1   5 -20   82.55   14.43
  -1  -5 -20   91.62    8.44
   1  -5  21   27.88    7.69
   1   5  21   20.98    6.71
  -1   5 -21   15.09    4.41
  -1  -5 -21    5.39    3.27
   1  -5  22   40.62    8.09
   1   5  22   64.70    9.49
  -1   5 -22   67.89   10.43
  -1  -5 -22   57.78    9.76
   1  -5  23   44.75    8.72
   1   5  23   35.36    8.85
  -1  -5 -23   22.46    6.51
   1  -5  24   17.60    6.96
   1   5  24    2.60    3.45
  -1   5 -24    7.82    5.10
  -1  -5 -24    3.45    3.49
   1  -5  25   24.51    7.67
   1   5  25   26.09    7.18
  -1  -5 -25   23.37    6.91
  -1  -6  25   25.25    9.45
  -1   6  25   27.06    7.35
   1  -6 -25   31.28    7.62
  -1  -6  24   10.43    4.57
  -1   6  24    4.51    3.15
   1  -6 -24   12.09    5.03
  -1  -6  23   10.80    5.48
  -1   6  23   36.88    9.32
   1  -6 -23   26.28    8.13
  -1  -6  22   13.51    4.58
  -1   6  22   24.71    5.76
   1  -6 -22   38.69    9.27
  -1  -6  21    5.30    2.56
   1  -6 -21   22.65    6.48
  -1  -6  20   34.92    8.33
  -1   6  20   30.18    6.66
   1   6 -20   18.54    3.67
   1  -6 -20   21.62    5.81
  -1  -6  19   32.14    6.77
  -1   6  19   35.17    6.41
   1   6 -19   26.37    8.85
   1  -6 -19   38.46    7.27
  -1  -6  18    7.50    5.37
  -1   6  18    5.05    2.90
   1   6 -18    7.47    2.96
   1  -6 -18   14.79    5.73
   1  -6 -17    3.70    1.72
  -1  -6  17   16.43    6.62
  -1   6  17    5.67    4.52
   1   6 -17    6.61    2.92
   1  -6 -17    8.32    3.79
  -1  -6  16  191.98   14.00
  -1   6  16  190.27    9.83
   1   6 -16  169.03    7.91
   1  -6 -16  156.90    9.58
  -1  -6  15    4.15    2.57
  -1   6  15    8.32    4.03
   1   6 -15    0.79    1.21
   1  -6 -15    7.96    4.94
  -1  -6  14   61.35   15.36
  -1   6  14   58.14    5.16
   1   6 -14   48.77    3.65
  -1  -6  14   44.17    3.13
  -1  -6  13   96.17   12.31
  -1   6  13   48.53    6.63
   1   6 -13   55.33    8.75
  -1  -6  13   52.14    6.24
   1  -6 -13   75.64    9.72
  -1  -6  12   63.04   11.73
  -1   6  12   45.61    3.85
   1   6 -12   51.50    7.57
  -1  -6  12   37.67    2.51
   1  -6 -12   49.95    5.05
  -1  -6  11  137.90   24.97
  -1   6  11  138.72    8.98
   1   6 -11  122.55    5.75
  -1  -6  11  125.42    5.32
   1  -6 -11  128.82   20.32
  -1  -6  10   31.38    5.84
  -1   6  10   27.91    4.20
   1   6 -10   21.59    3.80
  -1  -6  10   29.31    3.11
   1  -6 -10   20.32    3.85
  -1  -6   9   26.37    4.74
  -1   6   9   12.08    2.27
  -1  -6   9   18.00    2.09
  -1  -6   8   22.82    3.39
  -1   6   8   23.04    3.11
   1  -6  -8   24.65    3.04
  -1  -6   8   21.17    2.17
   1  -6  -8   27.23    4.42
  -1  -6   7   18.67    4.28
  -1   6   7   18.48    2.91
   1  -6  -7   19.53    2.73
  -1  -6   7   15.45    1.74
   1  -6  -7   14.24    3.13
  -1  -6   6    8.81    8.72
  -1   6   6    5.25    2.74
   1  -6  -6    8.05    2.41
  -1  -6   6    2.13    0.90
   1  -6  -6    7.20    3.48
  -1  -6   5  151.92   11.43
  -1   6   5  166.98   10.71
   1  -6  -5  161.71   10.22
  -1  -6   5  167.56   10.38
   1  -6  -5  176.37   12.02
  -1   6   4  320.65   13.75
   1  -6  -4  323.06   13.71
  -1  -6   4  311.09   13.13
   1  -6  -4  312.56   13.97
  -1  -6   4  302.53   12.26
  -1   6   3  909.77   35.84
  -1   6   3  910.62   36.04
  -1  -6   3  859.41   33.54
   1  -6  -3  928.80   37.31
  -1   6   2 1134.96   45.54
  -1   6   2 1213.00   47.57
   1   6  -2 1064.75   42.98
  -1  -6   2 1166.72   45.40
  -1   6   1  158.84    9.92
  -1   6   1  161.60   10.32
   1   6  -1  157.74   11.03
  -1  -6   1  146.75    9.20
  -1   6   0 1520.01   59.43
   1   6   0 1399.89   55.52
  -1   6   0 1542.13   60.18
  -1  -6   0 1516.97   59.02
  -1   6  -1   73.08    5.29
   1   6   1   79.67    6.34
  -1  -6  -1   79.18    5.96
   1  -6   2   76.79    7.10
  -1   6  -2   66.67   10.30
   1   6   2   70.31    6.07
   1  -6   2   67.70   10.65
  -1  -6  -2   88.84    6.77
   1   6   2   60.83    4.77
   1  -6   3   42.82    3.56
  -1   6  -3   38.75    3.87
   1   6   3   44.34    4.47
   1  -6   3   38.01    7.01
  -1  -6  -3   39.24    4.54
   1   6   3   35.82    4.35
   1  -6   4   96.09   16.92
  -1   6  -4   75.72    5.48
   1   6   4   93.03    7.45
   1  -6   4   76.12    7.76
  -1  -6  -4   93.91    7.04
   1  -6   5 1107.94   44.11
   1   6   5  907.42   37.13
   1  -6   5 1026.55   40.96
  -1  -6  -5 1050.86   42.07
   1  -6   6    2.60    1.38
   1   6   6    7.91    2.82
   1  -6   6    6.71    1.83
  -1  -6  -6    6.95    2.73
   1  -6   7   61.50   11.15
   1   6   7   39.56    4.66
  -1   6  -7   36.11    4.50
  -1  -6  -7   38.02    4.84
   1  -6   8    5.55    3.76
   1   6   8    3.43    2.42
  -1   6  -8    1.69    1.70
  -1  -6  -8    4.80    2.31
   1  -6   9    7.41    2.12
   1   6   9    2.79    2.79
  -1   6  -9    1.59    1.76
  -1  -6  -9    9.27    3.74
   1  -6  10    2.49    1.63
   1   6  10    2.99    2.52
  -1   6 -10    2.45    1.21
  -1  -6 -10   11.54    4.47
   1  -6  11   58.42   12.17
   1   6  11   50.75    4.60
  -1   6 -11   52.48    8.91
  -1  -6 -11   59.93    5.84
   1  -6  12    8.86    3.43
   1   6  12   17.53    4.24
  -1   6 -12    9.59    4.00
  -1  -6 -12   14.51    4.40
   1  -6  13  211.33   20.67
   1   6  13  210.04   10.54
  -1   6 -13  178.09   21.24
  -1  -6 -13  196.70   10.54
   1  -6  14   20.66    4.88
   1   6  14   32.39    4.66
  -1   6 -14   33.16    8.96
  -1  -6 -14   36.86    5.83
  -1  -6 -15   47.04   11.17
   1  -6  15   63.82   13.05
   1   6  15   57.42    5.39
  -1   6 -15   61.94   12.73
  -1  -6 -16   42.96   10.31
   1  -6  16   53.42    8.79
   1   6  16   51.69    6.86
  -1   6 -16   49.23   12.66
  -1  -6 -16   36.03    7.04
  -1  -6 -17   47.94   12.42
   1  -6  17   41.50   12.19
   1   6  17   64.62    9.60
  -1   6 -17   49.98   12.28
  -1  -6 -17   67.23   10.44
  -1  -6 -18   21.70    6.75
   1  -6  18   46.01   11.59
   1   6  18   46.05    7.53
  -1   6 -18   42.03   10.07
  -1  -6 -18   63.07    9.87
   1  -6  19    5.72    4.09
   1   6  19   15.96    6.46
  -1   6 -19    5.98    3.45
  -1  -6 -19   21.43    6.28
   1  -6  20   39.44   13.26
   1   6  20   38.60    8.46
  -1   6 -20   29.64   11.21
  -1  -6 -20   51.76    6.82
   1  -6  21   27.62    9.60
   1   6  21   37.85    7.96
  -1   6 -21   35.80   10.12
  -1  -6 -21   38.12    7.80
   1  -6  22   24.82    6.37
   1   6  22   23.58    7.00
  -1   6 -22   29.21    8.38
  -1  -6 -22   20.34    6.04
   1  -6  23   87.12   31.47
   1   6  23   78.20   12.01
  -1   6 -23   50.37   22.64
  -1  -6 -23  100.74   15.41
   1  -6  24   12.47    4.30
   1   6  24    6.40    4.86
  -1   6 -24    3.40    3.15
  -1  -6 -24   22.38    6.57
  -1  -7  24   29.45   11.90
  -1   7  24   36.30    7.86
   1  -7 -24   25.41    6.61
  -1  -7  23   32.98   16.66
  -1   7  23   41.33    9.84
   1  -7 -23   40.06   10.15
  -1  -7  22   41.45   16.83
  -1   7  22   58.68    8.38
   1  -7 -22   51.51    8.66
  -1  -7  21   34.35   17.73
  -1   7  21   28.70    6.63
   1  -7 -21   26.81    7.17
  -1  -7  20    0.37    2.77
  -1   7  20   12.84    4.74
   1  -7 -20    2.42    3.47
  -1  -7  19   44.48   10.56
  -1   7  19   61.61    7.29
   1  -7 -19   26.53    6.52
  -1  -7  18   15.26    7.75
  -1   7  18    7.70    3.67
   1  -7 -18   14.73    6.75
  -1  -7  17  113.32   18.63
  -1   7  17   90.77    8.13
   1   7 -17   94.30    7.22
   1  -7 -17   85.58    8.17
  -1  -7  16   14.03    4.86
  -1   7  16   34.70    8.05
   1   7 -16   28.46    6.89
   1  -7 -16   38.24    7.91
  -1  -7  15   13.19    6.13
  -1   7  15   18.18    3.99
   1   7 -15   12.69    5.06
   1  -7 -15   18.80    5.17
  -1  -7  14  160.65   21.55
  -1   7  14  129.77    7.37
   1   7 -14  127.69    8.28
   1  -7 -14  148.37    9.07
  -1  -7  13   73.20   16.56
  -1   7  13   80.86    6.09
   1   7 -13   54.83    4.41
  -1  -7  13   62.09    3.83
   1  -7 -13   56.87    5.23
  -1  -7  12  102.02    9.55
  -1   7  12   85.79   10.43
  -1  -7  12   69.45    7.93
  -1  -7  11  135.71   22.28
  -1   7  11  103.46    6.25
  -1  -7  11  109.04    4.87
   1  -7 -11   98.92    7.19
  -1  -7  10  193.85   22.89
  -1   7  10  194.66   11.73
  -1  -7  10  168.54    9.30
   1  -7 -10  174.39   11.46
  -1  -7   9  171.50   21.82
  -1   7   9  147.83    8.99
  -1  -7   9  148.76    8.19
   1  -7  -9  158.62   10.75
  -1  -7   8  236.82   16.21
  -1   7   8  227.74    9.91
  -1  -7   8  213.55    7.93
   1  -7  -8  229.82   10.91
  -1  -7   7   46.91   11.64
  -1   7   7   40.50    4.83
  -1  -7   7   37.11    3.66
   1  -7  -7   36.38    5.01
  -1  -7   6  300.08   20.48
  -1   7   6  335.07   13.13
   1  -7  -6  290.90   11.47
  -1  -7   6  335.25   12.07
   1  -7  -6  360.65   14.68
  -1  -7   5   62.74   16.19
  -1   7   5   67.37    6.01
   1  -7  -5   56.63    5.00
  -1  -7   5   64.61    8.96
   1  -7  -5   75.17    7.30
  -1  -7   5   64.71    5.18
  -1  -7   4  306.91   13.51
  -1   7   4  266.19   10.68
  -1  -7   4  267.29   10.03
  -1  -7   4  264.74    9.84
   1  -7  -4  280.02   12.05
  -1   7   3  155.93    7.41
  -1   7   3  154.58    7.04
   1   7  -3  163.08    8.41
  -1  -7   3  163.55    6.58
   1  -7  -3  147.26    7.42
  -1   7   2  512.68   18.87
  -1   7   2  558.30   20.28
   1   7  -2  545.52   21.06
  -1  -7   2  540.61   19.12
   1  -7  -2  477.02   18.35
  -1   7   1   16.00    2.80
  -1   7   1   20.50    2.90
   1   7  -1   24.42    4.75
  -1  -7   1   14.36    2.25
  -1   7   0   60.33    5.61
   1   7   0   66.06    6.40
  -1   7   0   76.48    6.69
  -1  -7   0   72.33    6.39
  -1   7  -1   16.21    2.79
   1   7   1   20.69    3.79
  -1   7  -1   23.13    3.36
  -1  -7  -1   21.30    2.86
   1  -7   2   64.95    5.88
  -1   7  -2   57.70   11.81
   1   7   2   75.36    7.42
  -1  -7  -2   91.94    8.23
   1  -7   3   34.56    8.17
   1   7   3   36.98    4.81
  -1  -7  -3   45.52    5.06
   1  -7   4 1361.83   47.27
   1   7   4 1270.53   45.14
  -1  -7  -4 1241.38   43.25
   1  -7   5  473.14   18.03
   1   7   5  470.48   18.68
  -1  -7  -5  484.85   18.68
   1  -7   6   -0.84    2.54
   1   7   6    7.31    3.17
  -1  -7  -6    5.72    2.47
   1  -7   7   28.79    5.45
   1   7   7   27.50    4.21
  -1  -7  -7   24.15    4.28
   1  -7   8  975.69   35.04
   1   7   8  856.46   31.25
  -1  -7  -8  882.45   32.12
   1  -7   9    7.84    3.63
   1   7   9   14.22    4.01
  -1  -7  -9   10.72    3.65
   1  -7  10  101.57   18.83
   1   7  10   82.53    5.59
  -1   7 -10   90.05    5.96
  -1  -7 -10   92.61    7.14
   1  -7  11  107.82   17.10
   1   7  11   84.85   10.47
  -1   7 -11   74.31   11.28
  -1  -7 -11   78.13   10.91
   1  -7  12  260.87   20.09
   1   7  12  214.32   15.29
  -1   7 -12  231.84   17.02
  -1  -7 -12  219.45   16.24
   1  -7  13  145.76   23.58
   1   7  13  121.43    8.07
  -1   7 -13  132.88   29.00
  -1  -7 -13  138.12    8.88
   1  -7  14   27.65    6.30
   1   7  14   15.75    4.47
  -1   7 -14   26.34    6.85
  -1  -7 -14   21.75    5.43
   1  -7  15    4.91    3.50
   1   7  15    6.58    3.75
  -1   7 -15    0.73    1.93
  -1  -7 -15   11.53    5.01
  -1  -7 -16   21.47    5.98
   1  -7  16   12.50    4.61
   1   7  16   28.09    7.33
  -1   7 -16   17.03    6.44
  -1  -7 -16   31.47    8.93
  -1  -7 -17   29.11    7.71
   1  -7  17   29.71    6.45
   1   7  17   32.17    6.11
  -1   7 -17   29.54    6.70
  -1  -7 -17   32.21    5.70
  -1  -7 -18    2.13    1.93
   1  -7  18    7.36    4.10
   1   7  18   -0.37    3.20
  -1   7 -18    3.29    2.91
   1  -7  19   28.80    9.21
   1   7  19   18.94    4.66
  -1   7 -19   13.20    5.79
  -1  -7 -19   25.38    7.55
   1  -7  20  137.18   36.00
   1   7  20  178.89   21.32
  -1   7 -20  127.50   15.84
  -1  -7 -20  134.85   16.94
   1  -7  21    3.11    4.12
   1   7  21   11.00    4.25
  -1   7 -21    2.11    2.45
  -1  -7 -21   14.99    5.92
   1  -7  22    6.09    3.93
   1   7  22   15.79    6.87
  -1   7 -22    3.40    2.68
  -1  -7 -22   14.47    6.87
   1  -7  23    2.59    2.19
   1   7  23    7.50    5.71
  -1  -7 -23   14.11    7.98
  -1  -8  23    4.55    2.66
  -1   8  23   17.32    5.48
   1  -8 -23    2.05    3.66
  -1  -8  22    7.90    4.21
  -1   8  22    5.88    3.16
   1  -8 -22   15.62    7.41
  -1  -8  21   51.54   13.69
  -1   8  21   56.31    8.18
   1  -8 -21   44.61    7.74
  -1  -8  20    9.28    5.97
  -1   8  20    8.24    3.82
   1  -8 -20   22.18    6.82
  -1  -8  19   20.48    8.09
  -1   8  19   35.65    8.32
   1  -8 -19   45.51    6.97
  -1  -8  18  144.98   16.54
  -1   8  18  158.91   13.62
   1  -8 -18  119.77   11.37
  -1  -8  17    3.98    3.04
  -1   8  17    3.56    2.73
   1  -8 -17   13.74    6.11
  -1  -8  16    7.63    4.90
  -1   8  16    8.60    4.64
   1  -8 -16    6.64    3.49
  -1  -8  15   52.05   14.09
  -1   8  15   51.70    7.76
  -1  -8  14   55.67   11.53
  -1   8  14   48.74    5.66
   1  -8 -14   51.79    6.70
  -1  -8  13   28.14    6.68
  -1   8  13   30.67    5.03
   1  -8 -13   30.00    5.96
  -1  -8  12  125.02   21.33
  -1   8  12  114.17    6.77
   1  -8 -12  128.11    8.97
  -1  -8  11   36.25    8.66
  -1   8  11   25.39    3.60
   1  -8 -11   40.87    5.29
  -1  -8  10  299.24   14.00
  -1   8  10  322.39   13.83
  -1  -8  10  278.29   10.38
   1  -8 -10  310.10   14.30
  -1  -8   9  115.10    9.31
  -1   8   9   97.21    5.48
  -1  -8   9   88.60    9.85
   1  -8  -9   91.45   11.71
  -1  -8   8   25.52    6.04
  -1   8   8   27.31    4.88
  -1  -8   8   19.73    3.11
   1  -8  -8   23.25    5.37
  -1  -8   7  152.81   15.79
  -1   8   7  169.45   10.26
  -1  -8   7  136.51    7.65
   1  -8  -7  150.88   10.01
  -1  -8   7  139.35    7.74
  -1  -8   6   -0.12    2.57
  -1   8   6    1.34    1.48
  -1  -8   6    2.64    1.05
   1  -8  -6    6.47    2.25
  -1  -8   6    6.87    1.81
  -1  -8   5  215.88   10.05
  -1   8   5  233.70    9.83
  -1  -8   5  208.22    8.26
   1  -8  -5  249.47   11.48
  -1  -8   5  224.00    8.45
  -1   8   4   26.01    3.68
   1   8  -4   29.59    5.17
  -1  -8   4   12.29    3.15
  -1  -8   4   20.22    2.36
   1  -8  -4   24.14    4.36
  -1   8   3  552.61   19.93
  -1   8   3  632.61   22.81
   1   8  -3  592.35   22.72
  -1  -8   3  613.93   21.46
   1  -8  -3  617.34   22.99
  -1   8   2   35.62    6.97
  -1   8   2   43.05    4.90
   1   8  -2   46.37    5.69
  -1  -8   2   47.95    4.92
   1  -8  -2   51.08    6.28
  -1   8   1    3.43    1.90
   1   8  -1    4.28    4.06
  -1  -8   1    7.55    2.76
   1  -8  -1    7.05    3.20
   1   8   0    1.02    2.86
  -1   8   0    0.77    1.71
  -1  -8   0    4.11    2.07
   1   8   1    3.92    2.82
  -1   8  -1   11.42    3.28
  -1  -8  -1    3.02    1.51
   1   8   2    7.79    3.22
  -1   8  -2    9.56    3.29
  -1  -8  -2    7.39    2.37
   1  -8   3  709.21   25.59
   1   8   3  700.79   26.19
  -1  -8  -3  691.67   25.14
   1  -8   4   15.09    4.63
   1   8   4   10.04    3.61
  -1  -8  -4   14.84    3.96
   1  -8   5  448.29   24.73
   1   8   5  388.83   21.99
  -1  -8  -5  411.13   22.96
   1  -8   6  633.58   34.18
   1   8   6  619.35   33.52
  -1  -8  -6  567.67   30.81
   1  -8   7   52.27   10.88
   1   8   7   47.96    4.50
  -1  -8  -7   51.97    4.63
   1  -8   8  229.91   12.78
   1   8   8  226.27   11.15
  -1  -8  -8  267.36   12.10
   1  -8   9   48.96   16.94
   1   8   9   44.45    6.51
  -1  -8  -9   42.17    6.62
   1  -8  10  372.72   25.06
   1   8  10  389.63   25.67
  -1  -8 -10  351.87   23.27
   1  -8  11    4.96    2.45
   1   8  11    9.31    4.36
  -1  -8 -11    7.42    3.67
   1  -8  12    3.66    5.26
   1   8  12    4.51    3.03
  -1   8 -12    2.25    2.27
  -1  -8 -12    6.16    3.24
   1  -8  13  344.35   22.93
   1   8  13  342.53   22.74
  -1   8 -13  323.24   21.03
  -1  -8 -13  343.91   23.12
   1  -8  14    4.31    4.34
   1   8  14    4.48    4.26
  -1   8 -14   -0.02    1.58
  -1  -8 -14    0.77    3.04
   1  -8  15   46.72   13.06
   1   8  15   49.03    7.55
  -1   8 -15   39.24   10.96
  -1  -8 -15   27.81    5.57
   1  -8  16    8.34    4.09
   1   8  16    8.85    4.07
  -1   8 -16    4.22    4.03
  -1  -8 -16   20.54    6.08
  -1  -8 -17    3.00    2.06
   1  -8  17    7.00    3.04
   1   8  17    5.82    3.33
  -1   8 -17    4.16    2.29
  -1  -8 -17   12.39    5.41
  -1  -8 -18    2.43    1.65
   1  -8  18    3.91    2.15
   1   8  18    5.95    3.36
  -1   8 -18    7.77    3.02
  -1  -8 -18   14.16    5.29
   1  -8  19   34.53   14.84
   1   8  19   38.95    7.82
  -1   8 -19   24.12    9.89
  -1  -8 -19   39.92    8.47
   1  -8  20   13.90    5.55
   1   8  20   29.01    8.37
  -1  -8 -20   14.38    5.04
   1  -8  21    1.61    2.48
   1   8  21    2.90    3.14
   1  -8  22    5.10    3.31
   1   8  22    8.09    5.15
  -1  -8 -22   13.62    5.71
  -1  -9  22    7.67    6.70
  -1   9  22   14.54    4.87
   1  -9 -22   30.08    8.17
  -1   9  21   24.10    7.27
   1  -9 -21    8.88    4.39
  -1  -9  20    4.17    2.96
  -1   9  20    5.61    3.86
   1  -9 -20    3.88    3.54
  -1  -9  19    2.46    1.66
  -1   9  19    8.87    4.37
   1  -9 -19   17.69    6.02
  -1  -9  18    6.44    2.73
  -1   9  18    4.69    2.58
  -1  -9  17   68.31   11.10
  -1   9  17   49.77    6.34
   1  -9 -17   63.80    9.42
  -1  -9  16    4.48    3.42
  -1   9  16    5.05    2.55
   1  -9 -16    5.40    3.34
  -1  -9  15   25.49   11.84
  -1   9  15   36.08    8.25
   1  -9 -15   31.35    7.91
  -1  -9  14   25.64    6.06
  -1   9  14   20.23    4.74
   1  -9 -14   36.77    6.40
  -1  -9  13   50.91   13.12
  -1   9  13   47.53    7.21
   1  -9 -13   53.26    9.21
  -1  -9  12  199.42   15.62
  -1   9  12  208.64   14.24
   1  -9 -12  208.77   15.89
  -1  -9  11   30.46   10.52
  -1   9  11   33.41    6.06
   1  -9 -11   33.75    6.23
  -1  -9  10  217.52   22.67
  -1   9  10  206.23   10.01
   1  -9 -10  247.85   12.80
  -1  -9   9   10.80    6.79
  -1   9   9   10.72    3.62
   1  -9  -9   11.85    4.57
  -1  -9   8  299.27   21.99
  -1   9   8  293.56   19.28
   1  -9  -8  305.07   20.71
  -1  -9   8  281.21   17.56
  -1  -9   7   11.41    4.21
  -1   9   7    7.49    2.69
  -1  -9   7    2.20    1.00
   1  -9  -7   14.08    3.90
  -1  -9   7    9.14    2.16
  -1  -9   6  268.33   12.55
  -1   9   6  291.43   12.34
  -1  -9   6  262.12   11.81
   1  -9  -6  314.97   14.06
  -1  -9   6  290.60   11.01
  -1   9   5   46.01    6.08
   1   9  -5   64.05    9.27
  -1  -9   5   32.48    6.50
  -1  -9   5   51.04    6.15
   1  -9  -5   40.66    5.75
  -1   9   4   92.65   17.06
   1   9  -4   48.71    6.87
  -1  -9   4   38.68    9.05
  -1  -9   4   54.57    6.46
   1  -9  -4   71.50    9.51
  -1   9   3   74.02    4.79
   1   9  -3   57.42    5.37
  -1  -9   3   56.63    3.58
   1  -9  -3   69.48    5.53
  -1   9   2  117.55    6.11
  -1  -9   2   98.52    5.37
   1  -9  -2  107.82    7.07
  -1   9   1   27.23    4.99
   1   9  -1   23.65    4.98
  -1  -9   1   26.86    4.79
   1  -9  -1   31.95    5.67
   1   9   0  141.05    9.63
  -1   9   0  144.11    9.00
  -1  -9   0  155.85    9.30
   1  -9   0  135.91    8.80
   1   9   1    2.64    2.66
  -1   9  -1    9.04    3.64
   1   9   2  337.22   19.46
  -1   9  -2  363.68   20.26
  -1  -9  -2  367.49   20.36
   1   9   3   80.78    6.14
  -1   9  -3   67.68    5.17
  -1  -9  -3   85.69    5.84
   1  -9   4  193.61    9.39
   1   9   4  185.20   10.47
  -1  -9  -4  213.68   10.14
   1  -9   5  145.92   18.17
   1   9   5  146.19    8.10
  -1  -9  -5  136.99    7.60
   1  -9   6  429.67   17.50
   1   9   6  349.35   15.46
  -1  -9  -6  356.82   15.70
   1  -9   7  282.82   22.10
   1   9   7  284.24   19.67
  -1  -9  -7  315.26   21.25
   1  -9   8  240.31   17.39
   1   9   8  224.69   15.73
  -1  -9  -8  240.09   17.51
   1  -9   9   26.47    6.88
   1   9   9   25.48    5.22
  -1  -9  -9   30.50    5.35
   1  -9  10    5.45    2.88
   1   9  10    6.36    3.92
  -1  -9 -10    6.35    2.84
   1  -9  11   38.98   10.79
   1   9  11   38.53    6.68
  -1  -9 -11   36.18    6.27
   1  -9  12   82.89   13.36
   1   9  12  103.06    8.46
  -1  -9 -12   91.72   13.07
   1  -9  13   19.87    7.75
   1   9  13   14.08    4.66
  -1  -9 -13   34.94    9.19
   1  -9  14   17.34    8.90
   1   9  14   17.32    4.23
  -1  -9 -14   10.49    3.73
   1  -9  15    4.19    1.87
   1   9  15   16.11    5.95
  -1  -9 -15   15.90    5.82
   1  -9  16   47.24   15.48
   1   9  16   62.70    7.49
  -1   9 -16   53.95    6.41
  -1  -9 -16   37.07    8.50
   1  -9  17   10.10    5.90
   1   9  17   13.99    5.62
  -1   9 -17   16.17    4.62
  -1  -9 -17   11.08    5.14
   1  -9  18    4.42    4.92
   1   9  18    2.27    3.90
  -1  -9 -18    7.66    4.08
   1  -9  19   17.55    6.47
   1   9  19   14.00    5.47
  -1  -9 -19   23.47    7.82
   1  -9  20    6.50    3.64
   1   9  20    0.95    2.89
  -1  -9 -20    6.29    3.37
   1  -9  21   32.67   18.70
   1   9  21   43.32    8.92
  -1  -9 -21   57.24   11.00
  -1 -10  21    6.85    4.44
  -1  10  21    1.65    2.81
  -1 -10  20    9.10    5.65
  -1  10  20   12.37    5.39
   1 -10 -20   21.96    7.78
  -1 -10  19   42.57   15.62
  -1  10  19   45.14    5.92
   1 -10 -19   54.43    9.56
  -1  10  18   52.72    7.90
   1 -10 -18   63.75   10.18
  -1 -10  17   27.70   16.35
  -1  10  17   47.54    7.06
   1 -10 -17   40.81    9.40
  -1 -10  16    2.59    2.61
  -1  10  16    5.49    3.46
   1 -10 -16    3.34    2.86
  -1 -10  15   18.07    8.16
  -1  10  15   15.91    5.39
   1 -10 -15   13.22    5.88
  -1 -10  14    4.72    4.07
  -1  10  14    2.56    2.20
   1 -10 -14    6.33    4.26
  -1 -10  13  208.97   13.45
  -1  10  13  208.66    9.71
   1 -10 -13  195.83   11.06
  -1 -10  12   13.29    6.56
  -1  10  12   19.58    3.91
   1 -10 -12   11.98    4.36
  -1 -10  11    2.68    4.54
  -1  10  11    2.35    2.90
   1 -10 -11    6.12    4.00
  -1 -10  10   72.57   20.71
  -1  10  10   73.49    9.91
   1 -10 -10  104.68   10.02
  -1 -10   9  141.32   27.05
  -1  10   9  147.38   10.46
   1 -10  -9  150.27   11.25
  -1 -10   9  130.42   10.34
  -1 -10   8    7.78    4.11
  -1  10   8   11.72    3.89
   1 -10  -8    8.33    3.14
  -1 -10   8    3.46    1.45
  -1 -10   7   40.83    7.02
  -1  10   7   54.23    4.14
   1 -10  -7   54.34    5.51
  -1 -10   7   46.29    5.68
  -1  10   6    6.27    2.47
   1  10  -6   24.56    5.29
   1 -10  -6   12.14    4.50
  -1 -10   6    8.29    2.00
  -1  10   5  122.64    6.94
   1  10  -5  123.57    7.94
  -1 -10   5  117.56    5.62
   1 -10  -5  120.37    8.44
  -1  10   4  178.48   12.52
   1  10  -4  190.98   14.63
  -1  10   3    4.89    2.84
   1  10  -3    5.34    3.08
  -1 -10   3    2.80    1.56
  -1 -10   3    3.65    1.78
   1 -10  -3    8.60    2.97
  -1  10   2   10.42    3.93
   1  10  -2   11.18    4.38
  -1 -10   2    5.59    2.11
   1 -10  -2    2.18    2.23
  -1  10   1  163.11   11.64
   1  10  -1  137.02   10.90
  -1 -10   1  157.41   10.98
   1 -10  -1  131.76   10.00
   1  10   0  198.18   14.69
  -1  10   0  217.16   14.74
  -1 -10   0  186.15   12.80
   1 -10   0  212.20   14.92
   1  10   1   14.82    4.75
  -1  10  -1    7.90    3.03
  -1 -10  -1    7.19    2.93
   1 -10   1   10.31    3.84
   1  10   2    9.41    3.32
  -1  10  -2    4.76    2.40
  -1 -10  -2    7.91    3.60
   1  10   3    9.38    4.76
  -1  10  -3    3.79    3.35
  -1 -10  -3    4.23    2.06
   1  10   4   61.48    6.23
  -1  10  -4   56.70    4.66
  -1 -10  -4   60.85    5.24
   1 -10   5  938.14   34.60
   1  10   5  924.18   34.99
  -1 -10  -5  959.31   35.68
   1 -10   6   52.02    6.56
   1  10   6   50.36    4.76
  -1 -10  -6   70.16    6.56
   1 -10   7  326.19   19.52
   1  10   7  329.10   14.66
  -1 -10  -7  305.93   14.37
   1 -10   8   80.81   20.52
   1  10   8   78.92    8.01
  -1 -10  -8   69.91    7.52
   1 -10   9   15.98    5.54
   1  10   9   15.50    3.92
  -1 -10  -9   20.44    5.36
   1 -10  10   52.86    8.88
   1  10  10   43.70    6.73
  -1 -10 -10   42.24    7.15
   1 -10  11  116.61   11.22
   1  10  11  102.89    8.67
  -1 -10 -11   85.00    8.05
   1 -10  12    4.48    2.21
   1  10  12    5.01    3.98
  -1 -10 -12   13.35    4.21
   1 -10  13   15.86    8.36
   1  10  13   25.97    6.48
  -1 -10 -13   32.59    8.04
   1 -10  14    3.30    3.00
   1  10  14    9.08    3.90
  -1 -10 -14    5.52    2.84
   1 -10  15    8.90    5.85
   1  10  15    3.93    3.41
  -1 -10 -15    8.56    5.19
   1 -10  16    3.77    5.83
   1  10  16    6.22    4.26
  -1 -10 -16   22.64    6.55
   1 -10  17    8.67    3.58
   1  10  17   14.61    5.26
  -1 -10 -17    8.81    3.58
   1 -10  18    3.29    3.84
   1  10  18   13.25    5.81
  -1 -10 -18   16.80    7.02
   1 -10  19   12.61    5.62
   1  10  19   11.15    4.68
  -1 -10 -19   21.26    7.49
   1 -10  20   29.09   23.62
   1  10  20   70.13   13.37
  -1 -10 -20   68.21   13.73
  -1 -11  19   23.80   10.43
   1 -11 -19   27.66    7.46
  -1 -11  18   16.15    9.11
  -1  11  18   12.34    5.03
   1 -11 -18   26.68    8.89
  -1 -11  17    2.02    5.60
  -1  11  17    1.86    2.34
   1 -11 -17   14.61    5.79
  -1 -11  16   46.28   19.67
  -1  11  16   37.09    8.71
   1 -11 -16   50.31    8.25
  -1 -11  15   12.85    5.14
  -1  11  15    4.41    2.39
   1 -11 -15   11.22    4.23
  -1 -11  14   18.53   11.35
  -1  11  14   33.67    7.73
   1 -11 -14   50.17    7.45
  -1 -11  13    9.69    3.80
  -1  11  13    6.17    2.54
   1 -11 -13    8.05    3.39
  -1 -11  12   33.49   12.89
  -1  11  12   33.10    6.73
   1 -11 -12   26.80    6.25
  -1 -11  11   59.01   20.50
  -1  11  11   66.88    4.95
   1 -11 -11   68.21    6.28
  -1 -11  10    5.03    2.54
  -1  11  10    4.66    2.27
   1 -11 -10    9.28    5.40
  -1 -11   9    1.11    3.40
  -1  11   9    8.76    2.98
   1 -11  -9    1.13    2.55
  -1  11   8   10.12    3.69
   1 -11  -8    8.36    3.79
  -1  11   7  101.54    7.78
   1  11  -7   90.38   13.06
   1 -11  -7  105.74    9.28
  -1  11   6   88.07   11.80
   1  11  -6   88.14   12.42
  -1 -11   6   68.83    8.85
   1 -11  -6   72.74   10.67
  -1  11   5   81.75    7.74
   1  11  -5   94.12   10.51
  -1 -11   5  106.69    8.96
   1 -11  -5  106.26   10.26
  -1  11   4   66.60    6.77
   1  11  -4   70.97    9.42
  -1 -11   4   71.27    6.43
   1 -11  -4   53.77    6.24
  -1  11   3   44.66    5.32
   1  11  -3   39.03    6.71
  -1 -11   3   34.61    5.10
   1 -11  -3   40.13    8.49
  -1  11   2   14.32    3.56
   1  11  -2   12.32    4.02
  -1 -11   2   10.59    3.19
   1 -11  -2    7.53    3.87
  -1  11   1  236.01   15.72
   1  11  -1  242.53   16.93
  -1 -11   1  273.45   17.63
   1 -11  -1  247.15   16.93
   1  11   0   28.84    5.81
  -1  11   0   20.88    4.12
  -1 -11   0   33.76    5.52
   1 -11   0   41.42    5.28
   1  11   1  150.53   11.14
  -1  11  -1  171.26   12.66
  -1 -11  -1  143.27   10.41
   1 -11   1  138.22   11.82
   1  11   2    1.15    2.38
  -1  11  -2    4.47    2.44
  -1 -11  -2   10.27    3.50
   1 -11   2    9.84    3.30
   1  11   3   37.83    6.28
  -1  11  -3   34.74    5.95
  -1 -11  -3   40.68    5.49
   1  11   4   59.98    7.08
  -1  11  -4   66.67    7.55
  -1 -11  -4   92.15    9.36
   1  11   5   19.15    5.55
  -1  11  -5    2.24    2.18
  -1 -11  -5    8.42    3.54
   1  11   6  305.55   19.61
  -1 -11  -6  266.35   17.31
   1 -11   7    4.94    2.78
   1  11   7    1.04    2.40
  -1 -11  -7    6.29    3.48
   1 -11   8   13.08    5.04
   1  11   8   19.22    5.39
  -1 -11  -8    4.63    2.40
   1 -11   9    4.44    1.92
   1  11   9    6.04    3.99
  -1 -11  -9    0.42    2.06
   1 -11  10   77.49    6.17
   1  11  10   76.86    7.49
  -1 -11 -10   55.71    5.09
   1 -11  11   11.18    9.43
   1  11  11   27.62    6.58
  -1 -11 -11   30.41    6.90
   1 -11  12   17.16    6.87
   1  11  12   35.19    7.38
  -1 -11 -12   32.03    7.23
   1 -11  13   83.62   13.95
   1  11  13   87.79    8.85
  -1 -11 -13   81.98    9.08
   1 -11  14    2.24    2.89
   1  11  14    3.33    2.91
  -1 -11 -14    4.30    2.58
   1 -11  15   31.28   13.90
   1  11  15   33.22    8.35
  -1 -11 -15   46.54    8.03
   1 -11  16    3.57    4.47
   1  11  16   10.79    4.89
  -1 -11 -16    9.50    4.63
   1 -11  17    2.68    3.92
   1  11  17    3.51    3.18
  -1 -11 -17   12.58    5.75
   1 -11  18    2.55    3.30
   1  11  18   10.43    4.29
  -1 -11 -18   23.04    6.73
  -1 -12  17   12.30   10.25
   1 -12 -17   25.10    6.75
  -1 -12  16   10.59    5.54
   1 -12 -16    0.36    3.29
  -1 -12  15    2.96    3.79
   1 -12 -15   11.43    5.36
  -1 -12  14    8.23    6.77
  -1  12  14    6.04    3.06
   1 -12 -14   17.61    5.41
  -1 -12  13    2.86    3.60
  -1  12  13    8.84    3.67
   1 -12 -13   13.56    5.79
  -1 -12  12    6.44    3.62
  -1  12  12    2.23    2.04
   1 -12 -12   14.45    5.41
  -1 -12  11   51.75    7.41
  -1  12  11   35.01    8.01
   1 -12 -11   33.70    8.67
  -1 -12  10   48.73    6.73
  -1  12  10   40.25    5.14
   1 -12 -10   46.02    7.03
  -1  12   9    9.03    3.79
   1  12  -9    0.94    2.87
   1 -12  -9    5.70    2.72
  -1  12   8    8.75    3.68
   1  12  -8    7.75    4.37
   1 -12  -8    8.06    4.07
  -1  12   7    9.21    3.81
   1  12  -7    9.47    4.38
   1 -12  -7   16.29    6.04
  -1  12   6    5.50    2.31
   1  12  -6    5.43    3.50
   1 -12  -6    4.92    2.57
  -1  12   5    0.35    1.91
   1  12  -5    8.10    3.31
   1 -12  -5    5.92    3.49
  -1  12   4   25.78    4.46
   1  12  -4   25.06    5.18
   1 -12  -4   33.45    6.55
  -1  12   3   28.27    4.85
   1  12  -3   28.06    5.86
  -1 -12   3   21.92    3.40
   1 -12  -3   35.17    6.00
  -1  12   2  204.45   14.20
   1  12  -2  199.81   14.75
  -1 -12   2  182.99   12.27
   1 -12  -2  206.61   14.44
  -1  12   1   18.71    3.43
   1  12  -1   17.38    4.08
  -1 -12   1   22.89    3.86
   1 -12  -1   23.00    4.05
   1  12   0   43.61    6.71
  -1  12   0   41.98    6.15
  -1 -12   0   38.60    5.43
   1 -12   0   66.92    5.29
   1  12   1    3.57    2.70
  -1  12  -1    7.51    3.27
  -1 -12  -1    3.41    1.83
   1 -12   1    2.79    2.15
   1  12   2   76.41    8.19
  -1  12  -2   82.21    7.42
  -1 -12  -2   75.73    6.89
   1 -12   2   68.43    6.69
   1  12   3   11.95    3.93
  -1  12  -3    6.19    2.66
  -1 -12  -3   15.76    4.01
   1 -12   3    9.20    2.41
   1  12   4   24.94    5.11
  -1  12  -4   23.02    4.64
  -1 -12  -4   23.32    4.47
   1 -12   4   23.61    4.66
   1  12   5   23.33    6.44
  -1  12  -5   29.46    6.85
  -1 -12  -5   19.68    5.08
   1  12   6    0.00    2.58
  -1  12  -6    2.84    2.21
  -1 -12  -6    3.40    2.06
  -1  12  -7   20.37    5.86
  -1 -12  -7   22.70    5.90
   1 -12   8   17.41    5.89
   1 -12   9    8.48    5.11
   1  12   9    3.18    2.56
  -1 -12  -9   13.94    5.37
   1 -12  10    4.66    5.18
   1  12  10    4.18    4.06
  -1 -12 -10   12.21    4.65
   1 -12  11    2.55    3.02
   1  12  11    3.84    2.92
   1 -12  12   30.81   19.08
   1  12  12   67.89    9.37
  -1 -12 -12   55.24    8.13
   1 -12  13    7.44    5.48
   1  12  13   13.84    3.84
  -1 -12 -13   20.70    5.75
   1 -12  14   13.68    7.35
   1  12  14   10.06    3.65
  -1 -12 -14    8.86    4.38
   1 -12  15   17.41    8.09
   1  12  15   16.70    6.43
  -1 -12 -15   26.21    8.49
   1 -12  16    3.70    3.51
   1  12  16   22.90    6.59
  -1 -12 -16   14.02    5.71
  -1 -13  15    4.82    5.17
   1 -13 -15    6.50    3.29
  -1 -13  14   38.87    6.64
   1 -13 -14   48.18    9.52
  -1 -13  13   43.02    8.10
   1 -13 -13   43.34    8.39
  -1 -13  12   43.82   10.32
   1 -13 -12   29.85    8.02
   1  13 -11    5.83    3.40
   1 -13 -11    3.27    3.08
   1  13 -10   36.07    9.28
   1 -13 -10   19.02    4.87
   1  13  -9   68.78    9.93
   1 -13  -9   70.96   10.15
  -1  13   8   18.50    4.63
   1  13  -8   14.11    4.67
   1 -13  -8   21.00    5.26
  -1  13   7   14.71    4.62
   1  13  -7    7.17    3.50
   1 -13  -7    9.24    4.16
  -1  13   6   15.42    3.21
   1  13  -6    8.41    3.74
   1 -13  -6   11.75    4.58
  -1  13   5    1.53    2.03
   1  13  -5   -0.40    2.60
   1 -13  -5    3.19    3.59
  -1  13   4    3.09    2.11
   1  13  -4   19.07    4.79
   1 -13  -4    9.31    4.08
  -1  13   3   41.71    5.40
   1  13  -3   28.08    6.46
   1 -13  -3   23.37    6.12
  -1  13   2   35.67    7.25
   1  13  -2   35.33    7.83
   1 -13  -2   45.47    6.04
  -1  13   1   20.72    4.79
   1  13  -1   23.54    5.77
   1 -13  -1   27.10    6.23
  -1  13   0    7.32    3.01
   1  13   0    1.62    2.27
  -1 -13   0    5.66    2.58
   1 -13   0    7.71    3.48
   1  13   1    6.47    3.14
  -1  13  -1    9.18    3.93
  -1 -13  -1    1.15    1.49
   1 -13   1    7.36    3.53
   1  13   2   13.54    5.17
  -1  13  -2   14.40    4.95
  -1 -13  -2   24.24    5.48
   1 -13   2   20.51    5.01
   1  13   3    6.81    3.78
  -1  13  -3    5.66    3.18
  -1 -13  -3    8.57    3.94
   1 -13   3    5.47    2.55
   1  13   4   25.32    6.64
  -1  13  -4   23.54    5.78
  -1 -13  -4   16.62    4.36
   1 -13   4   25.04    6.16
   1  13   5   73.14    8.81
  -1  13  -5   65.37    6.94
  -1 -13  -5   70.49    7.94
   1 -13   5   73.16    7.55
   1  13   6    4.94    2.92
  -1  13  -6    0.89    2.37
  -1 -13  -6    5.61    2.86
   1 -13   6    9.22    3.25
   1  13   7    6.49    2.77
  -1  13  -7    6.63    2.82
  -1 -13  -7    4.78    2.30
   1  13   8   18.18    4.78
  -1  13  -8   27.61    6.40
  -1 -13  -8   23.11    5.75
   1  13   9   43.04    7.02
  -1  13  -9   48.60    7.33
  -1 -13  -9   42.90    7.12
   1 -13  10   13.04    4.97
   1  13  10    7.10    3.10
  -1 -13 -10   12.29    4.69
   1 -13  11   29.96    9.35
   1  13  11   16.77    6.65
  -1 -13 -11   15.25    5.76
   1 -13  12   10.32    4.52
  -1 -13 -12   16.22    6.22
   1 -13  13    4.40    4.30
   1  13  13    8.87    3.81
  -1 -13 -13    1.26    2.66
   1 -13  14   21.16   16.06
   1  13  14   47.20    9.42
  -1 -13 -14   46.93    9.92
   1  14 -12   17.43    6.03
   1 -14 -12    8.50    4.97
   1  14 -11   11.01    5.53
   1 -14 -11    5.80    2.63
   1  14 -10    5.71    3.30
   1 -14 -10   -0.57    2.37
   1  14  -9   30.12    9.96
   1 -14  -9   24.16    8.18
   1  14  -8    9.57    5.09
   1 -14  -8    2.15    2.51
   1 -14  -7   47.55    8.51
   1  14  -6    6.55    4.06
   1 -14  -6    5.77    2.54
   1  14  -5   28.57    8.00
   1 -14  -5   20.69    5.49
   1  14  -4    9.06    4.08
   1 -14  -4    5.81    4.00
   1  14  -3   32.10    8.34
   1 -14  -3   36.77    8.80
   1  14  -2  147.03   17.87
   1 -14  -2  139.43   17.01
  -1  14   1    2.37    1.80
   1  14  -1    9.68    4.59
   1 -14  -1    0.89    2.04
  -1  14   0    4.86    2.68
   1  14   0    8.96    3.42
   1 -14   0    4.56    2.37
   1  14   1    4.59    3.40
  -1  14  -1   13.72    4.71
   1 -14   1   17.74    5.24
   1  14   2   13.74    4.43
  -1  14  -2    7.48    2.89
   1 -14   2    6.46    3.10
   1  14   3   34.55    8.18
  -1  14  -3   41.48    6.39
  -1 -14  -3   50.28    7.68
   1 -14   3   53.55    7.76
   1  14   4   16.17    4.90
  -1  14  -4    6.19    2.40
  -1 -14  -4    7.86    3.56
   1  14   5   16.28    4.61
  -1  14  -5    7.47    2.72
  -1 -14  -5    6.86    3.18
   1  14   6   12.44    5.25
  -1  14  -6   16.07    6.19
  -1 -14  -6    8.74    3.76
   1  14   7    5.36    2.99
  -1  14  -7    7.68    3.96
  -1 -14  -7   11.74    5.42
   1  14   8   10.37    4.48
  -1  14  -8    8.43    3.39
   1  14   9    2.57    3.87
  -1  14  -9    4.46    3.03
  -1 -14  -9    4.78    2.57
   1  14  10   12.08    5.17
  -1  14 -10    4.47    2.88
  -1 -14 -10    4.09    2.72
   1  14  11    7.80    3.67
  -1  14 -11    7.28    3.79
  -1 -14 -11   10.48    4.63
   1  15  -7   24.04    6.94
   1 -15  -7   31.27    7.27
   1 -15  -6   24.65    6.62
   1  15  -5    4.42    3.17
   1 -15  -5   12.06    5.34
   1  15  -4   44.98    9.24
   1 -15  -4   37.49   11.12
   1  15  -3    7.29    2.93
   1 -15  -3    0.19    2.39
   1  15  -2    3.40    2.71
   1 -15  -2   17.01    6.19
   1  15  -1    2.86    2.62
   1 -15  -1    4.18    4.02
   1  15   0    7.92    4.38
   1  15   1    3.89    3.36
   1  15   2    6.70    2.81
   1  15   3    2.51    2.66
   1  15   4   31.92   10.06
   1  15   5   10.86    4.83
   1  15   6   18.55    5.33
   1  15   7    5.60    3.71
  -1 -15  -7    1.78    2.32
  -2   0  27    3.28    3.60
   2   0 -27    4.81    2.53
  -2   0  26    7.86    5.04
   2   0 -26    8.31    4.13
  -2   0  25   11.58    4.93
   2   0 -25    7.61    3.63
  -2   0  24   11.51    5.16
   2   0 -24    9.37    4.84
  -2   0  23    6.05    4.42
   2   0 -23    8.72    4.16
  -2   0  22   43.39    9.80
   2   0 -22   47.95    5.27
  -2   0  21    2.51    3.17
   2   0 -21   14.05    3.44
  -2   0  20   26.94    6.94
   2   0 -20   19.85    5.56
  -2   0  19   10.71    4.42
   2   0 -19    6.34    3.42
  -2   0  18   97.47    6.76
   2   0 -18  102.50    7.16
  -2   0  17    9.72    4.00
   2   0 -17   12.28    3.58
  -2   0  16  284.95   13.12
   2   0 -16  275.12   12.40
  -2   0  15    0.57    2.44
   2   0 -15    3.97    2.17
  -2   0  14   62.06    6.74
   2   0 -14   70.90    7.35
  -2   0  13   10.95    4.15
   2   0 -13    7.59    2.95
  -2   0  12    9.58    3.68
   2   0 -12   11.24    3.35
  -2   0  11    5.51    3.31
   2   0 -11    4.40    1.93
  -2   0  10  579.75   24.11
  -2   0  10  551.38   22.43
  -2   0   9    2.10    3.11
   2   0  -9    1.04    1.54
   2   0  -9    6.45    3.01
  -2   0   8  269.80    9.47
   2   0  -8  244.36    7.70
   2   0  -8  241.56    7.83
  -2   0   7    1.30    0.71
  -2   0   7    1.97    2.66
   2   0  -7    3.85    1.76
   2   0  -7   -0.85    1.90
  -2   0   6    4.73    0.88
  -2   0   6    2.19    1.62
   2   0  -6    3.44    1.64
   2   0  -6    2.51    1.65
  -2   0   5    1.51    0.80
  -2   0   5    2.98    1.85
   2   0  -5    2.73    1.49
  -2   0   3    1.77    0.91
   2   0  -3    4.35    1.85
  -2   0   3    2.52    1.19
   2   0  -3    1.72    1.04
   2   0  -2 3643.61   58.89
   2   0  -2 3602.87   58.08
  -2   0   1   -0.56    1.99
   2   0  -1    3.35    1.55
  -2   0   1   -1.53    1.49
   2   0  -1   -0.35    2.00
  -2   0   0 5681.43   91.11
   2   0   0 5291.35   85.09
  -2   0   0 5547.16   88.94
  -2   0   0 5300.88   85.55
   2   0   0 5300.17   85.36
  -2   0  -1    6.38    3.09
   2   0   1    1.21    1.63
  -2   0  -1    7.82    2.26
   2   0   1    1.14    1.58
  -2   0  -2 2469.26   40.89
   2   0   2 2586.62   42.77
  -2   0  -2 2551.77   42.25
   2   0   2 2593.38   43.98
   2   0   3   -1.48    2.19
  -2   0  -3    1.78    2.02
  -2   0  -3   -0.46    2.59
   2   0   3    2.45    1.73
   2   0   4 4364.81   71.26
  -2   0  -4 4386.00   71.58
   2   0   4 4438.62   72.53
   2   0   5    1.83    1.67
   2   0   5    6.40    2.41
  -2   0  -5    2.77    2.35
  -2   0  -5    6.33    4.46
   2   0   5    2.05    1.90
   2   0   6 2616.16   62.88
   2   0   6 2342.33   56.41
   2   0   7    1.53    0.94
   2   0   7    7.97    2.93
  -2   0  -7   -0.17    2.82
   2   0   8  946.84   23.93
   2   0   8 1005.95   26.23
  -2   0  -8 1033.13   27.17
   2   0   9    0.11    1.34
   2   0   9    9.53    4.05
  -2   0  -9   16.61    4.72
   2   0  10  305.23   14.40
  -2   0 -10  370.97   17.19
   2   0  11    5.88    2.93
  -2   0 -11    2.71    2.86
   2   0  12  534.09   21.00
  -2   0 -12  600.78   23.57
   2   0  13    5.92    2.95
  -2   0 -13    0.06    2.60
   2   0  14 1127.22  169.23
  -2   0 -14 1103.49   58.37
   2   0  15    2.26    3.35
  -2   0 -15    4.40    3.20
   2   0  16 2163.98  311.22
  -2   0 -16 2065.07  126.91
   2   0  17    4.39    3.64
  -2   0 -17    1.00    3.36
   2   0  18  714.94   44.97
  -2   0 -18  607.48   38.70
   2   0  19    5.78    3.61
  -2   0 -19   12.53    5.57
   2   0  20  297.88   20.91
  -2   0 -20  261.12   19.39
   2   0  21    9.16    4.10
  -2   0 -21   10.42    4.05
   2   0  22   19.62    6.31
  -2   0 -22   21.18    6.73
   2   0  23    9.46    5.74
  -2   0 -23    7.80    3.83
   2   0  24   15.90    7.16
  -2   0 -24   26.76    7.09
   2   0  25    8.41    4.71
  -2   0 -25    7.78    4.80
   2   0  26   -1.78    4.04
  -2   0 -26   12.97    5.41
  -2  -1  27   76.95   30.22
  -2   1  27  114.41   20.53
   2   1 -27  107.72   19.00
   2  -1 -27  137.80   24.02
  -2  -1  26    4.91    4.02
  -2   1  26    4.19    4.30
   2   1 -26    5.33    2.31
   2  -1 -26   10.33    4.41
  -2  -1  25   20.13    4.87
  -2   1  25   25.74    7.57
   2   1 -25   13.79    4.54
   2  -1 -25   27.17    7.39
  -2  -1  24   93.88   13.05
  -2   1  24   70.26    9.62
   2   1 -24   96.47   12.68
   2  -1 -24   62.73    9.19
  -2  -1  23   43.15    6.13
  -2   1  23   26.84    7.03
   2   1 -23   32.74    7.46
   2  -1 -23   51.46    7.16
  -2  -1  22  219.98   11.24
  -2   1  22  219.43   11.49
   2   1 -22  219.60   10.68
   2  -1 -22  209.91   10.87
  -2  -1  21   50.15    8.20
  -2   1  21   32.20    6.07
   2   1 -21   27.98    4.93
   2  -1 -21   37.52    6.53
  -2  -1  20   63.06    9.31
  -2   1  20   80.30   11.48
   2   1 -20   51.23    8.06
   2  -1 -20   77.14   11.14
  -2  -1  19   43.63    6.62
  -2   1  19   48.12    6.56
   2   1 -19   39.88    8.34
   2  -1 -19   49.44    7.00
  -2  -1  18   14.22    4.24
  -2   1  18    3.95    3.05
   2   1 -18    7.21    2.92
   2  -1 -18    5.67    2.87
  -2  -1  17    2.85    3.00
  -2   1  17    4.73    2.93
   2   1 -17    4.55    2.77
   2  -1 -17   10.95    4.03
  -2  -1  16   15.69    4.18
  -2   1  16   17.17    4.10
   2   1 -16   25.23    4.36
   2  -1 -16   30.94    5.01
  -2  -1  15   28.55    5.52
  -2   1  15   33.22    4.59
   2   1 -15   23.79    4.53
   2  -1 -15   25.99    5.37
  -2  -1  14  175.60    5.90
  -2  -1  14  193.78    9.25
  -2   1  14  189.79    9.46
   2   1 -14  186.63    8.90
   2  -1 -14  188.44    9.06
  -2  -1  13   12.58    1.91
  -2  -1  13   14.35    2.64
  -2   1  13   15.46    3.25
   2   1 -13    9.10    2.20
   2  -1 -13   18.20    3.34
  -2  -1  12    5.10    3.05
  -2   1  12    0.02    2.21
   2   1 -12    6.32    2.70
   2  -1 -12    4.75    3.56
  -2  -1  12    6.40    2.30
  -2  -1  11  413.89   18.05
  -2   1  11  414.49   17.64
   2   1 -11  410.09   17.24
   2  -1 -11  437.24   18.80
  -2  -1  11  413.30   17.30
  -2  -1  10   45.47    8.53
  -2   1  10   30.52    4.10
   2  -1 -10   39.44    4.16
   2   1 -10   28.68    3.96
   2  -1 -10   43.10    4.63
  -2  -1  10   30.01    3.77
  -2  -1   9   41.96    6.66
  -2   1   9   41.69    4.09
   2  -1  -9   35.52    3.36
   2   1  -9   43.72    4.25
   2  -1  -9   35.88    4.21
  -2  -1   8  998.82   27.32
  -2   1   8 1023.25   25.63
   2   1  -8  901.22   23.03
   2  -1  -8  977.72   24.44
   2   1  -8  951.08   23.56
   2  -1  -8  966.99   24.68
   2  -1  -7   49.57    4.57
  -2  -1   7   56.26    5.42
  -2   1   7   41.93    3.87
   2   1  -7   33.31    3.12
   2  -1  -7   47.79    4.28
   2   1  -7   40.69    3.72
   2  -1  -7   45.06    4.21
   2  -1  -6  353.77    6.81
  -2  -1   6  359.84   13.18
  -2   1   6  349.54    7.71
   2   1  -6  322.97    7.57
   2  -1  -6  329.40    7.00
   2   1  -6  339.16    7.03
   2  -1  -5  174.90    9.94
  -2  -1   5  165.34   10.80
  -2   1   5  166.80   10.22
   2  -1  -5  172.71    9.68
   2  -1  -4 2293.17   37.44
  -2  -1   4 2335.85   39.39
  -2   1   4 2272.93   37.10
   2  -1  -4 2271.10   36.95
  -2  -1   3  597.83   11.43
  -2  -1   3  604.96   12.11
  -2   1   3  614.41   11.72
   2  -1  -3  577.19   10.40
   2   1  -3  556.30   11.73
   2   1  -2 1240.54   21.83
   2  -1  -2 1207.34   20.06
   2  -1  -2 1239.92   20.57
   2   1  -2 1239.24   21.97
  -2  -1   2 1170.99   20.16
   2   1  -2 1213.56   20.65
   2  -1  -1 3170.67   50.83
   2   1  -1 3113.51   51.25
  -2   1   1 3173.92   50.93
   2  -1  -1 3259.23   53.97
  -2  -1   1 3102.66   50.51
   2   1  -1 3156.22   51.26
  -2  -1   0 6771.85  108.73
   2   1   0 6709.88  107.70
  -2   1   0 7160.68  467.86
   2  -1   0 6944.31  453.73
  -2  -1   0 6752.15  108.01
  -2  -1  -1    5.36    2.12
   2  -1   1    9.35    1.46
  -2   1  -1    6.63    1.51
   2  -1   1   12.25    1.85
  -2  -1  -2 3507.40   57.58
   2  -1   2 3396.28   55.06
  -2   1  -2 3379.37   54.85
   2   1   2 3468.95   57.15
   2  -1   2 3481.66   57.68
   2   1   2 3425.81   56.03
  -2   1  -4  252.14    6.30
   2   1   4  254.93    7.21
  -2  -1  -4  263.81    7.13
  -2   1  -4  279.50    9.95
   2   1   4  256.51    6.78
  -2  -1  -5 1269.84   22.53
   2   1   5 1302.89   23.11
  -2   1  -5 1261.33   22.69
   2   1   5 1271.10   23.61
  -2  -1  -5 1269.86   23.19
  -2   1  -5 1356.68   25.49
   2  -1   5 1273.74   23.23
   2   1   5 1318.97   23.82
   2   1   6 1708.95   41.30
  -2   1  -6 1718.11   41.90
   2   1   6 1766.68   43.33
  -2  -1  -6 1736.80   42.61
  -2   1  -6 1889.15   46.58
  -2  -1  -6 1757.45   43.37
   2   1   6 1826.82   44.43
   2  -1   7  370.82   10.71
  -2  -1  -7  342.31   10.08
   2   1   7  352.07   10.97
   2  -1   7  338.41   10.56
   2   1   7  360.79   11.32
  -2   1  -7  325.19    9.89
  -2  -1  -8   63.30    5.28
   2  -1   8   62.47    5.26
   2   1   8   57.70    5.48
   2  -1   8   53.30    4.95
   2   1   8   73.58    6.48
  -2   1  -8   79.76   10.16
  -2  -1  -8   76.79    6.71
   2   1   9   94.52   11.46
   2  -1   9   94.36    7.08
   2   1   9   94.42    7.07
  -2   1  -9  105.64    8.33
  -2  -1  -9   84.86    6.92
   2  -1  10  320.09   14.93
   2   1  10  329.23   15.29
  -2   1 -10  339.36   15.95
  -2  -1 -10  292.02   14.22
   2  -1  11  669.96   25.03
   2   1  11  681.29   25.70
  -2   1 -11  694.93   26.35
  -2  -1 -11  675.40   25.50
   2  -1  12   15.30    4.48
   2   1  12   10.78    3.49
  -2   1 -12    6.69    2.96
  -2  -1 -12   17.18    4.74
   2  -1  13  390.16   16.22
   2   1  13  405.57   16.66
  -2   1 -13  387.40   16.16
  -2  -1 -13  373.16   15.86
   2  -1  14  164.15   10.92
   2   1  14  170.58   11.34
  -2   1 -14  149.66   10.54
  -2  -1 -14  189.50   12.48
   2  -1  15  245.50   12.01
   2   1  15  263.22   12.73
  -2   1 -15  268.32   13.32
  -2  -1 -15  240.39   12.06
   2  -1  16    3.24    3.19
   2   1  16    6.27    3.46
  -2   1 -16   12.62    4.96
  -2  -1 -16    7.49    3.55
   2  -1  17  439.00   18.90
  -2   1 -17  448.68   19.58
   2  -1  18  148.13   11.94
   2   1  18  168.40   13.12
  -2   1 -18  146.41   11.98
  -2  -1 -18  131.33   12.86
   2  -1  19   13.66    4.88
   2   1  19   19.74    6.66
  -2   1 -19    7.58    3.66
  -2  -1 -19   20.35    6.18
   2  -1  20   35.94    7.34
   2   1  20   47.88    9.00
  -2   1 -20   43.80    7.97
  -2  -1 -20   41.39    8.13
   2  -1  21   72.44    8.01
   2   1  21  105.65   10.62
  -2   1 -21   88.53    9.16
  -2  -1 -21  102.13   10.76
   2  -1  22    6.63    3.64
  -2   1 -22    6.27    3.06
  -2  -1 -22    8.05    4.67
   2   1  23   10.59    5.72
  -2   1 -23    7.16    4.47
  -2  -1 -23   14.59    6.82
   2  -1  24   25.01    6.62
   2   1  24   15.23    7.05
  -2   1 -24   12.89    5.49
  -2  -1 -24   19.62    7.95
   2  -1  25   17.41    6.32
   2   1  25   16.34    7.12
  -2   1 -25   20.06    7.30
  -2  -1 -25   12.07    5.67
  -2  -2  27   16.28   11.41
  -2   2  27   27.73    7.81
   2  -2 -27   22.03    6.44
  -2  -2  26   55.85   14.88
  -2   2  26   63.44   11.98
   2   2 -26   49.39    9.19
   2  -2 -26   34.89   10.47
  -2  -2  25    7.41    4.85
  -2   2  25    1.29    2.95
   2   2 -25    5.41    2.93
   2  -2 -25    5.33    2.42
  -2  -2  24    2.32    2.23
  -2   2  24    7.03    3.22
   2   2 -24    3.66    2.16
  -2  -2  23    7.82    5.16
  -2   2  23   17.40    5.86
   2   2 -23   17.05    4.40
   2  -2 -23    8.59    4.59
  -2  -2  22  325.13   20.06
  -2   2  22  362.32   11.29
   2   2 -22  350.30   10.17
   2  -2 -22  342.86   15.37
  -2  -2  21   49.96   12.65
  -2   2  21   53.89    8.48
   2   2 -21   41.37    6.64
   2  -2 -21   33.35    6.42
  -2  -2  20   29.09    7.42
  -2   2  20    8.11    4.59
   2   2 -20   12.77    4.38
   2  -2 -20   16.93    5.79
  -2  -2  19  209.62   17.37
  -2   2  19  191.65   13.90
   2   2 -19  216.11   14.78
   2  -2 -19  205.34   15.08
  -2  -2  18   52.96   12.30
  -2   2  18   67.20    5.90
   2   2 -18   59.40    4.73
   2  -2 -18   61.66    6.19
  -2  -2  17  124.18   22.14
  -2   2  17  139.41   10.73
   2   2 -17  103.75    6.24
   2  -2 -17  123.10    8.59
  -2  -2  16    7.16    2.67
  -2   2  16    2.71    2.58
   2   2 -16    4.79    1.67
   2  -2 -16   12.90    4.91
  -2   2  15   17.35    4.14
   2   2 -15   11.05    3.12
   2  -2 -15   14.62    4.09
  -2  -2  14   10.48    3.03
  -2   2  14    7.43    3.54
   2   2 -14    9.42    2.74
   2  -2 -14    4.49    2.78
  -2  -2  13  147.92   13.01
  -2   2  13  145.80    7.38
   2   2 -13  141.38    6.59
   2  -2 -13  146.26    8.13
  -2  -2  13  124.64   11.44
  -2  -2  12  112.39    9.65
  -2   2  12  107.13    8.99
   2   2 -12  125.86    6.24
   2  -2 -12  108.03    9.58
  -2  -2  12  118.34   21.66
  -2  -2  11 1333.19   53.64
  -2   2  11 1236.12   48.90
   2   2 -11 1310.32   51.32
   2  -2 -11 1249.56   49.91
  -2  -2  11 1270.61   49.73
   2  -2 -10   81.01    5.00
  -2  -2  10   76.83    6.07
  -2   2  10   86.17    6.47
   2  -2 -10   82.14    5.83
   2   2 -10   87.97    6.12
   2  -2 -10   85.69    6.40
  -2  -2  10   77.36    5.33
  -2  -2   9   31.53    5.17
  -2   2   9   36.35    3.74
   2   2  -9   25.93    2.61
  -2   2   8   56.78    4.72
   2  -2  -8   64.61    5.16
   2   2  -8   56.29    4.53
   2  -2  -8   47.39    4.76
  -2  -2   7   67.56    6.83
   2   2  -7   62.76    5.17
  -2   2   7   69.10    5.38
   2  -2  -7   67.22    5.08
   2   2  -7   60.16    4.44
   2  -2  -7   63.68    5.68
  -2  -2   6  239.36   10.08
   2   2  -6  219.71    6.22
  -2   2   6  233.13    5.50
   2  -2  -6  226.36    5.26
   2   2  -6  230.41    4.92
   2  -2  -6  217.82    6.70
  -2  -2   5   34.67    7.16
   2   2  -5   26.63    4.10
  -2   2   5   33.26    2.71
   2  -2  -5   31.11    2.30
   2   2  -5   31.82    2.29
  -2  -2   4    2.48    2.38
   2   2  -4    4.59    1.69
  -2   2   4    8.26    1.07
   2  -2  -4    6.53    0.84
   2   2  -4    6.69    1.07
  -2  -2   3  212.61   12.50
  -2   2   3  216.49    4.12
   2   2  -3  199.84   12.58
   2  -2  -3  202.05   10.87
   2   2  -3  195.96   10.96
   2   2  -2   11.15    2.59
   2  -2  -2    5.53    0.50
   2  -2  -2    5.69    0.56
   2   2  -2    5.54    3.03
  -2  -2   2    6.62    1.14
   2   2  -2    7.10    1.64
   2  -2  -1  151.72    8.16
   2   2  -1  159.83    9.65
  -2   2   1  156.61    8.44
  -2  -2   1  144.61    8.74
   2  -2  -1  158.46    9.54
  -2  -2   1  155.38    9.03
   2   2  -1  159.71    8.95
   2  -2   0   -0.26    0.63
  -2   2   0    1.92    0.87
   2   2   0    3.79    2.73
   2  -2   0    3.13    1.64
  -2  -2   0    1.51    1.11
   2   2   0    1.63    1.35
   2  -2   1  826.26   14.21
  -2   2  -1  761.65   13.22
   2   2   1  775.06   15.47
  -2   2  -1  804.89   16.05
  -2  -2  -1  813.59   15.16
   2   2   1  770.20   14.18
   2  -2   2 3107.72   50.38
  -2   2  -2 2979.00   48.31
   2   2   2 3015.94   50.68
  -2   2  -2 3079.06   52.45
  -2  -2  -2 2996.03   49.58
   2   2   2 2863.89   47.21
  -2  -2  -3   63.76    9.53
   2  -2   3   45.84    3.31
  -2   2  -3   46.45    3.67
   2   2   3   55.13    4.97
  -2  -2  -3   55.96    4.40
  -2   2  -3   54.65    4.67
   2  -2   3   56.40    8.35
  -2  -2  -3   49.57    4.24
   2   2   3   49.10    3.93
  -2  -2  -4 1982.66   34.84
   2  -2   4 1912.08   32.44
  -2   2  -4 1875.30   31.84
   2   2   4 1847.88   32.68
  -2  -2  -4 1793.90   31.65
  -2   2  -4 2016.87   35.65
   2  -2   5  527.89   14.21
  -2   2  -5  534.17   14.29
   2   2   5  536.46   15.32
  -2  -2  -5  535.53   14.98
  -2   2  -5  526.77   15.28
   2  -2   5  517.35   14.42
  -2  -2  -5  533.92   15.07
   2   2   5  554.11   15.14
  -2  -2  -6  297.39    9.65
   2  -2   6  278.03    8.61
  -2   2  -6  304.39    9.29
   2   2   6  283.65    9.42
  -2   2  -6  283.24    9.92
  -2  -2  -6  321.22   11.19
  -2  -2  -7    7.75    4.51
   2  -2   7    5.64    2.35
  -2   2  -7    3.78    1.70
   2   2   7    5.14    2.63
  -2   2  -7    7.64    2.68
  -2  -2  -8   19.32    4.14
   2  -2   8   23.55    4.29
   2   2   8   16.05    3.88
  -2   2  -8   23.86    4.37
  -2  -2  -8   12.42    3.13
  -2  -2  -9  226.46   14.34
   2  -2   9  220.64   14.17
   2   2   9  251.50   12.22
  -2  -2  -9  234.33   11.75
  -2  -2 -10  768.50   29.71
   2  -2  10  824.95   29.92
  -2   2 -10  865.97   31.77
  -2  -2 -11    5.56    2.43
   2  -2  11   20.77    5.45
   2   2  11   -0.37    2.69
  -2   2 -11   10.93    3.50
  -2  -2 -11    7.84    3.38
   2  -2  12    4.97    2.57
   2   2  12    1.67    2.68
  -2   2 -12    6.46    2.04
  -2  -2 -12    5.21    2.92
   2  -2  13   71.01    5.69
   2   2  13   72.66    5.66
  -2   2 -13   81.24    9.59
  -2  -2 -13   83.71    6.22
   2  -2  14  144.62    9.77
   2   2  14  137.83    9.49
  -2   2 -14  125.17   14.10
  -2  -2 -14  142.06   10.10
   2  -2  15   43.79    6.60
   2   2  15   40.56    6.24
  -2   2 -15   43.82    7.28
  -2  -2 -15   27.08    5.99
   2  -2  16   11.05    5.24
   2   2  16    8.37    3.66
  -2   2 -16   14.78    5.05
  -2  -2 -16   14.81    5.47
   2  -2  17   39.68    7.51
   2   2  17   33.04    6.21
  -2   2 -17   28.16    5.98
  -2  -2 -17   45.41    7.77
   2  -2  18   41.65    6.37
   2   2  18   44.30    6.34
  -2   2 -18   29.51    6.07
  -2  -2 -18   41.91    6.67
   2  -2  19   37.05    7.58
   2   2  19   27.09    7.81
  -2   2 -19   49.45    9.17
  -2  -2 -19   50.60    8.69
   2  -2  20  305.55   14.63
   2   2  20  331.13   14.92
  -2   2 -20  272.94   12.91
  -2  -2 -20  328.49   15.39
   2  -2  21    4.23    3.22
   2   2  21    4.69    3.57
  -2   2 -21    4.29    2.58
  -2  -2 -21    5.72    3.49
   2  -2  22   12.74    5.22
  -2   2 -22   11.86    4.78
  -2  -2 -22   11.36    5.17
   2  -2  23   28.31    7.89
  -2   2 -23   18.62    8.91
  -2  -2 -23   24.87    7.64
   2  -2  24   39.71   10.40
   2   2  24   16.71    6.42
  -2   2 -24   29.99   10.08
  -2  -2 -24   41.81   10.07
   2  -2  25   39.59    5.67
   2   2  25   42.67    9.30
  -2   2 -25   27.06   14.44
  -2  -2 -25   46.11    9.55
  -2   3  26   13.07    5.99
   2  -3 -26   12.09    5.16
  -2  -3  25   29.86   13.84
  -2   3  25   35.39    8.54
   2  -3 -25   52.34    9.75
  -2   3  24   28.87    7.34
   2   3 -24   41.26    5.97
  -2  -3  23   27.34    9.95
  -2   3  23   24.88    6.75
   2   3 -23   49.12    6.21
   2  -3 -23   16.59    5.61
  -2  -3  22   25.29    8.85
  -2   3  22   30.75    6.94
   2   3 -22   19.65    4.42
   2  -3 -22   12.41    5.07
  -2  -3  21  212.11   17.14
  -2   3  21  231.55   11.30
   2   3 -21  187.24    9.32
   2  -3 -21  226.88   12.07
  -2  -3  20   51.66   10.30
  -2   3  20   57.64    8.71
   2   3 -20   40.82    6.26
   2  -3 -20   57.21    9.04
  -2  -3  19  178.83   18.82
  -2   3  19  223.76   15.65
   2   3 -19  207.50   13.93
   2  -3 -19  250.77   17.82
  -2  -3  18   21.14    4.89
  -2   3  18   18.12    4.32
   2   3 -18   16.02    3.36
   2  -3 -18    7.80    3.22
  -2  -3  17  125.74   12.69
  -2   3  17  119.81    7.96
   2   3 -17   96.64    5.96
   2  -3 -17  133.15   10.88
  -2  -3  16   26.19    7.54
  -2   3  16   19.91    4.54
   2   3 -16   27.52    4.50
   2  -3 -16   30.05    5.93
  -2  -3  15    8.52    2.87
  -2   3  15    8.71    3.59
   2   3 -15   12.29    2.70
   2  -3 -15   12.49    3.50
  -2  -3  14  267.18   16.19
  -2   3  14  255.75   14.77
   2   3 -14  234.92   13.20
   2  -3 -14  221.67   13.78
  -2  -3  14  236.03   13.30
  -2  -3  13  215.45   11.06
  -2   3  13  201.01    9.26
   2   3 -13  203.93    8.50
   2  -3 -13  183.30    9.21
  -2  -3  13  203.47    8.49
  -2  -3  12  491.51   19.47
  -2   3  12  513.06   19.11
   2   3 -12  505.87   18.21
   2  -3 -12  478.98   18.93
  -2  -3  12  508.29   18.22
  -2  -3  11  129.42    7.68
  -2   3  11  121.84    6.04
   2   3 -11  115.59    8.98
   2  -3 -11  116.14   10.23
  -2  -3  11  111.49    8.61
  -2  -3  10  383.72   18.30
  -2   3  10  351.12   14.87
   2  -3 -10  352.03   14.83
   2   3 -10  378.37   15.37
   2  -3 -10  377.27   17.05
  -2  -3  10  369.47   14.97
  -2   3   9  831.74   33.03
   2  -3  -9  829.79   32.94
   2   3  -9  843.54   32.93
   2  -3  -9  836.08   34.06
  -2   3   8  211.91    6.60
   2  -3  -8  209.29    6.62
   2   3  -8  218.20    6.02
   2  -3  -8  246.72    9.06
  -2   3   7   87.84    6.52
   2  -3  -7   88.27    6.32
   2   3  -7   92.78    6.38
   2  -3  -7   74.56    6.11
  -2   3   6  405.26   10.47
   2  -3  -6  418.14   10.73
   2   3  -6  395.49    9.53
   2  -3  -6  420.68   12.45
  -2  -3   5  108.74    7.89
   2   3  -5   94.08   15.17
  -2   3   5   94.05    6.60
   2  -3  -5  100.67    6.94
   2   3  -5   87.76    5.99
   2   3  -5   96.13    6.38
  -2  -3   4   13.49    4.01
   2   3  -4   14.72    2.80
  -2   3   4   10.79    1.10
   2  -3  -4    9.37    0.90
   2   3  -4    8.94    0.74
  -2  -3   3   25.66    3.84
   2   3  -3   30.87    4.05
  -2  -3   3   34.18    3.61
   2   3  -3   31.00    1.97
   2   3  -2  110.88    7.09
   2   3  -2  122.84    8.09
  -2  -3   2  119.12    6.83
   2   3  -2  123.51    6.94
   2   3  -1 1921.82   33.31
   2   3  -1 2015.13   35.42
  -2  -3   1 2086.72   34.25
   2  -3   0   11.60    1.62
  -2   3   0    8.57    0.94
   2   3   0   12.84    3.18
   2  -3   0    4.89    2.44
  -2  -3   0    9.02    1.47
   2   3   0    6.40    1.42
  -2   3  -1  221.84    4.73
   2   3   1  203.50   12.18
  -2  -3  -1  227.57    6.14
   2   3   1  205.25   11.66
   2  -3   2  228.16    5.31
  -2   3  -2  233.01    5.36
   2   3   2  207.37   12.47
  -2  -3  -2  205.32   12.27
  -2   3  -2  204.54   12.38
   2  -3   2  204.21   13.19
  -2  -3  -2  223.82    6.68
   2   3   2  201.95   11.60
   2  -3   3  102.17    6.32
  -2   3  -3   79.87    5.07
   2   3   3   76.86    5.92
  -2  -3  -3   90.79    6.52
  -2   3  -3   90.81   11.16
  -2  -3  -3   82.13    5.97
   2   3   3   74.49    5.17
   2  -3   4  622.09   16.22
  -2   3  -4  600.76   15.53
   2   3   4  551.49   15.94
  -2   3  -4  605.14   17.60
   2  -3   4  610.67   17.40
  -2  -3  -4  606.46   16.59
   2   3   4  604.80   16.03
   2  -3   5   33.14    3.45
  -2   3  -5   40.09    3.64
   2   3   5   28.46    4.06
  -2   3  -5   47.62    8.77
   2  -3   5   26.21    5.20
  -2  -3  -5   29.57    3.82
   2   3   5   29.03    3.12
  -2  -3  -6  313.38   10.94
   2  -3   6  267.99    8.61
  -2   3  -6  284.62    8.87
   2   3   6  281.79    9.77
  -2  -3  -6  278.60    9.65
  -2  -3  -7  321.10   14.04
   2  -3   7  308.08   13.57
  -2   3  -7  274.00   12.08
  -2  -3  -8   11.18    3.43
   2  -3   8    7.39    2.34
   2   3   8   10.00    2.96
  -2   3  -8   16.25    3.36
  -2  -3  -8   13.75    2.70
  -2  -3  -9  342.48   17.29
   2  -3   9  349.82   15.43
   2   3   9  324.46   14.90
  -2   3  -9  380.24   17.31
  -2  -3 -10   75.91   11.52
   2  -3  10   60.50    6.38
   2   3  10   56.90    6.27
  -2   3 -10   58.85   17.14
   2  -3  11  278.57   12.24
   2   3  11  320.64   14.25
  -2   3 -11  304.11   13.41
  -2  -3 -11  297.28   13.85
  -2  -3 -12    1.31    1.59
   2  -3  12    4.41    2.52
   2   3  12    4.33    3.22
  -2   3 -12    5.63    2.03
  -2  -3 -12    6.97    3.13
  -2  -3 -13   88.74    8.90
   2  -3  13   96.35    6.58
   2   3  13  125.51    7.57
  -2   3 -13  127.54   14.95
  -2  -3 -13  111.79    7.74
  -2  -3 -14   13.47    2.91
   2  -3  14   22.34    4.50
   2   3  14   33.81    6.02
  -2   3 -14   24.82    6.05
  -2  -3 -14   21.69    4.60
   2  -3  15   14.80    5.69
  -2   3 -15    3.57    1.93
  -2  -3 -15    2.18    2.92
   2  -3  16   14.57    4.69
  -2   3 -16   12.30    5.04
  -2  -3 -16    7.12    3.37
   2  -3  17  268.97   18.48
  -2   3 -17  249.41   17.75
  -2  -3 -17  256.92   18.35
   2  -3  18   19.31    6.23
   2   3  18    9.78    5.25
  -2   3 -18   12.63    4.57
  -2  -3 -18   11.32    4.32
   2  -3  19  240.12   17.18
   2   3  19  262.50   18.51
  -2   3 -19  220.16   32.81
  -2  -3 -19  219.01   17.22
   2  -3  20   11.77    6.05
   2   3  20    5.48    3.36
  -2   3 -20   -0.14    1.88
  -2  -3 -20   12.35    7.35
   2  -3  21   18.45    5.51
   2   3  21    7.76    5.68
  -2   3 -21    5.56    3.97
  -2  -3 -21   18.04    6.95
   2  -3  22   22.48    6.39
   2   3  22   24.86    7.38
  -2   3 -22   12.94    5.10
  -2  -3 -22   16.86    5.39
   2  -3  23    5.58    3.86
   2   3  23   10.75    4.35
  -2   3 -23    6.52    3.61
  -2  -3 -23    5.08    3.98
   2  -3  24   28.37    7.96
   2   3  24   28.01    7.75
  -2   3 -24   21.30    8.99
  -2  -3 -24   12.11    5.30
   2  -3  25  158.87   27.73
  -2   3 -25  110.50   30.35
  -2  -3 -25  148.90   25.93
  -2  -4  26   27.47    8.46
  -2   4  26   33.56    8.59
   2  -4 -26   10.71    4.61
  -2  -4  25   17.32    8.55
  -2   4  25   10.02    5.12
   2  -4 -25   23.26    7.12
  -2  -4  24    6.32    3.71
  -2   4  24    2.06    3.21
   2  -4 -24    1.20    2.92
  -2  -4  23   48.20   12.14
  -2   4  23   37.88    8.13
   2  -4 -23   51.05    8.42
  -2  -4  22   10.16    5.96
  -2   4  22   18.93    5.32
   2   4 -22   22.58    5.59
   2  -4 -22   19.64    6.12
  -2  -4  21  107.92   18.32
  -2   4  21  133.49    8.69
   2   4 -21   93.20    5.66
   2  -4 -21  121.54    9.18
  -2  -4  20  658.29   24.19
  -2   4  20  594.21   37.40
   2   4 -20  556.60   34.35
   2  -4 -20  602.72   38.35
  -2  -4  19   18.62    8.62
  -2   4  19   20.94    5.92
   2   4 -19   24.60    6.00
   2  -4 -19   20.65    6.26
  -2  -4  18   39.07    7.49
  -2   4  18   53.51    6.52
   2   4 -18   45.22    4.86
   2  -4 -18   34.83    6.74
  -2  -4  17    6.07    3.71
  -2   4  17    2.79    2.59
   2   4 -17    3.58    1.64
   2  -4 -17    9.23    3.58
  -2   4  16  387.55   25.07
   2   4 -16  354.96   22.54
   2  -4 -16  383.52   25.88
   2  -4 -15   72.72    7.85
  -2   4  15   84.78   10.22
   2   4 -15   78.36    9.07
   2  -4 -15   69.67    9.54
  -2  -4  15   96.93    5.37
  -2   4  14  179.70   11.02
   2   4 -14  173.19    9.98
   2  -4 -14  184.84   12.44
  -2  -4  14  183.23   10.51
  -2  -4  13  162.37   18.68
  -2   4  13  160.77    9.83
   2   4 -13  141.05    8.18
   2  -4 -13  152.67   10.59
  -2  -4  13  155.82    8.96
  -2  -4  12   12.54    4.36
  -2   4  12   16.49    4.58
   2   4 -12    5.09    1.80
   2  -4 -12   16.55    5.10
  -2  -4  12    5.03    1.39
  -2  -4  11   32.17    8.35
  -2   4  11   29.59    3.79
   2   4 -11   21.55    2.44
   2  -4 -11   22.99    4.32
  -2  -4  11   23.06    2.50
  -2  -4  10    2.70    2.90
  -2   4  10   -0.16    1.31
   2  -4 -10    6.14    2.07
   2   4 -10    6.01    1.17
   2  -4 -10    5.54    2.81
  -2  -4  10    4.21    1.23
  -2  -4   9    1.23    1.85
  -2   4   9    2.11    1.41
   2  -4  -9    1.26    1.11
   2   4  -9    2.82    1.02
   2  -4  -9    1.91    2.61
  -2  -4   8  333.34   15.05
  -2   4   8  323.24   13.55
   2  -4  -8  349.15   14.43
   2   4  -8  321.29   12.64
   2  -4  -8  368.05   16.58
  -2   4   7  354.93   14.48
   2  -4  -7  379.47   15.39
   2  -4  -7  351.09   15.62
  -2   4   6  484.79   12.39
   2  -4  -6  485.55   12.35
   2  -4  -6  481.07   14.32
  -2   4   5  471.32   11.80
   2  -4  -5  465.56   11.66
  -2  -4   4   12.41    3.18
  -2   4   4    2.48    0.84
   2  -4  -4    2.12    0.72
  -2   4   3  646.04   15.33
  -2  -4   3  624.66   15.04
   2   4  -3  651.31   15.41
  -2   4   2  140.91    3.56
  -2   4   2  151.39    3.85
   2   4  -2  131.13    6.35
  -2  -4   2  140.79    4.26
   2   4  -2  129.70    3.94
   2   4  -1   47.77    6.94
  -2   4   1   48.09    3.37
  -2   4   1   44.53    3.18
   2   4  -1   43.27    4.96
  -2  -4   1   44.78    3.72
   2   4  -1   39.39    3.20
   2  -4   0  168.61    5.23
  -2   4   0  171.30    4.79
  -2  -4   0  144.28    6.43
  -2  -4   0  162.53    5.36
   2   4   0  165.87    5.52
   2  -4   1    4.05    0.85
  -2   4  -1    2.98    0.86
   2  -4   1    6.47    2.52
  -2  -4  -1    4.22    2.33
   2   4   1    3.66    1.32
   2  -4   2  593.01   18.62
  -2   4  -2  570.67   14.43
   2  -4   2  548.01   15.89
  -2  -4  -2  559.02   14.95
   2   4   2  552.96   14.52
   2  -4   3  107.80    4.21
  -2   4  -3   94.42    6.87
   2   4   3  102.57   11.77
  -2   4  -3  110.09    6.28
   2  -4   3   99.99   13.77
  -2  -4  -3  104.47   11.30
   2   4   3  107.90    4.64
   2  -4   4   32.49    3.12
  -2   4  -4   31.08    3.04
   2   4   4   29.89    4.03
  -2  -4  -4   29.10    3.34
   2   4   4   24.12    2.92
   2  -4   5 1383.81   34.03
  -2   4  -5 1228.21   30.29
   2   4   5 1241.69   32.10
  -2   4  -5 1294.80   33.80
  -2  -4  -5 1241.83   31.47
   2  -4   6   20.56    3.37
  -2   4  -6   13.66    2.26
   2   4   6    5.32    2.77
  -2   4  -6    7.75    1.59
  -2  -4  -6   16.71    3.93
   2  -4   7  206.24   13.01
   2   4   7  204.93   13.48
  -2   4  -7  221.10   14.99
  -2  -4  -7  229.39   19.82
   2  -4   8  194.16    8.71
   2   4   8  181.41    8.95
  -2   4  -8  226.17   11.44
  -2  -4  -8  193.09    9.65
  -2  -4  -9  282.35   11.58
   2  -4   9  278.29   11.72
  -2   4  -9  308.10   15.78
  -2  -4  -9  297.75   13.50
  -2  -4 -10  379.13   15.67
   2  -4  10  414.40   16.33
  -2   4 -10  395.81   16.04
  -2  -4 -10  406.79   17.02
  -2  -4 -11    4.29    3.44
   2  -4  11   12.12    3.94
  -2   4 -11   10.03    6.59
  -2  -4 -11    9.07    4.13
  -2  -4 -12  119.79    5.92
   2  -4  12  116.26    6.78
   2   4  12  135.86    9.64
  -2   4 -12  138.67   19.96
  -2  -4 -13    7.95    2.57
   2  -4  13   11.08    3.99
   2   4  13    6.39    3.11
  -2   4 -13   15.54    3.75
  -2  -4 -13   14.58    4.99
  -2  -4 -14   31.72    7.25
   2  -4  14   37.59    6.15
   2   4  14   32.63    5.76
  -2   4 -14   45.27    8.21
  -2  -4 -14   30.04    5.43
  -2  -4 -15   55.06    5.54
   2  -4  15   54.91    6.68
   2   4  15   49.35    5.36
  -2   4 -15   71.32   12.36
  -2  -4 -15   63.78    5.94
  -2  -4 -16    4.29    1.73
   2  -4  16    5.28    4.04
   2   4  16    7.18    3.66
  -2   4 -16    6.70    5.23
  -2  -4 -16   10.41    4.66
   2  -4  17    4.06    3.88
   2   4  17    9.09    3.91
  -2   4 -17    5.07    3.94
  -2  -4 -17   13.42    5.92
   2  -4  18  363.93   23.49
   2   4  18  366.64   23.36
  -2   4 -18  319.60   20.86
  -2  -4 -18  368.20   24.41
   2  -4  19   29.77    7.90
   2   4  19   35.02    6.69
  -2   4 -19   16.79    5.99
  -2  -4 -19    3.99    3.13
   2  -4  20    6.66    4.57
   2   4  20   22.52    6.42
  -2   4 -20    4.17    4.85
  -2  -4 -20   20.72    5.92
   2  -4  21   38.21    9.81
   2   4  21   40.99    6.22
  -2   4 -21   20.14    5.16
  -2  -4 -21   38.21    9.41
   2  -4  22   19.35    5.49
   2   4  22   26.06    6.34
  -2   4 -22   16.10    6.25
  -2  -4 -22   43.79    6.80
   2  -4  23   46.14    7.23
   2   4  23   56.41    9.81
  -2   4 -23   36.99   10.21
  -2  -4 -23   31.40    8.37
   2  -4  24   35.49   10.85
   2   4  24   43.58    9.87
  -2   4 -24   17.98    9.78
  -2  -4 -24   38.69   11.39
   2  -4  25   28.10    7.52
   2   4  25    3.29    3.44
  -2   4 -25    8.51    6.16
  -2  -4 -25   12.28    6.10
  -2  -5  25    3.56    2.38
  -2   5  25   14.72    5.82
   2  -5 -25    4.50    3.20
  -2  -5  24    6.87    3.23
  -2   5  24    4.37    2.85
   2  -5 -24   14.24    6.57
  -2  -5  23    9.27    4.84
  -2   5  23   25.16    6.81
   2  -5 -23   17.23    5.30
  -2   5  22    8.48    4.85
   2  -5 -22   18.11    5.77
  -2   5  21    8.80    4.95
   2  -5 -21   13.91    5.72
  -2  -5  20    3.73    4.22
  -2   5  20   11.75    4.85
   2   5 -20   11.76    3.94
   2  -5 -20    9.86    4.54
  -2  -5  19  104.82   27.81
  -2   5  19  124.88    9.82
   2   5 -19  120.20    9.01
   2  -5 -19  110.12   10.33
  -2  -5  18  161.78   19.12
  -2   5  18  182.95   12.82
   2   5 -18  170.13   10.96
   2  -5 -18  181.47   13.90
  -2  -5  17  212.36   17.61
  -2   5  17  216.44   15.07
   2   5 -17  192.22   12.56
   2  -5 -17  185.09   13.97
  -2  -5  16  157.38    9.63
  -2   5  16  146.47    8.01
   2   5 -16  157.11    7.09
   2  -5 -16  145.58    9.32
  -2  -5  15    4.19    4.08
  -2   5  15   12.26    3.88
   2   5 -15    2.26    1.44
   2  -5 -15   13.18    6.30
  -2  -5  15    1.53    1.02
  -2  -5  14   21.90    6.63
  -2   5  14   11.31    3.11
   2   5 -14   12.78    4.08
   2  -5 -14   25.58    5.61
  -2  -5  14   13.88    2.71
  -2  -5  13  120.74   22.00
  -2   5  13  116.86    6.42
   2   5 -13   94.97    5.22
   2  -5 -13  122.41    7.78
  -2  -5  13  119.98    5.37
  -2  -5  12   83.50   13.78
  -2   5  12   67.50    4.46
   2   5 -12   58.34    4.16
   2  -5 -12   71.46    5.63
  -2  -5  12   66.68    3.21
  -2  -5  11   24.80    5.69
  -2   5  11   17.86    2.89
   2   5 -11   13.81    3.83
   2  -5 -11   12.79    4.08
  -2  -5  11   16.90    3.23
  -2  -5  10  119.57    7.87
  -2   5  10  116.25    9.37
   2  -5 -10  108.76    8.55
   2   5 -10  115.85    8.51
   2  -5 -10  125.31    7.75
  -2  -5   9  130.06    8.66
  -2   5   9  169.12    7.50
   2  -5  -9  142.39    6.11
   2  -5  -9  170.19    9.32
  -2  -5   8   88.05   12.84
  -2   5   8   84.50    6.72
   2  -5  -8   75.68    6.17
   2  -5  -8   72.13    7.45
  -2  -5   7   82.27   16.31
  -2   5   7   77.30    5.27
   2  -5  -7   60.32    4.24
   2  -5  -7   78.67    6.58
  -2  -5   6    8.81    4.24
  -2   5   6    8.23    2.05
   2  -5  -6    5.46    1.25
   2  -5  -6    8.36    3.87
  -2  -5   5    2.67    1.44
  -2   5   5    1.23    0.79
   2  -5  -5    4.48    1.11
  -2  -5   4   35.01    5.03
  -2   5   4   42.20    2.95
  -2   5   3    6.59    1.44
  -2   5   3    6.80    1.03
   2   5  -3    6.46    2.57
  -2  -5   3   10.14    1.18
  -2   5   2  139.89    4.20
  -2   5   2  135.44    4.04
   2   5  -2  136.81    6.58
  -2  -5   2  141.99    4.58
   2   5  -2  130.97    3.96
  -2   5   1   28.03    2.26
  -2   5   1   33.48    2.84
   2   5  -1   29.79    4.00
  -2  -5   1   27.16    2.47
   2   5  -1   24.52    2.28
   2  -5   0   56.65    4.22
  -2   5   0   60.79    4.51
   2   5   0   54.12    5.54
  -2  -5   0   49.76    3.93
   2   5   0   49.46    4.01
   2  -5   1 1164.21   28.08
  -2   5  -1 1221.48   29.29
  -2  -5  -1 1144.11   28.15
   2   5   1 1109.66   27.15
   2  -5   2  207.37    6.40
  -2   5  -2  182.93    5.62
  -2  -5  -2  182.13    6.97
   2   5   2  183.15    6.40
   2  -5   3  184.93   12.79
  -2   5  -3  176.00   10.84
  -2  -5  -3  175.22   11.92
   2   5   3  165.99   10.56
   2  -5   4   44.66    3.90
  -2   5  -4   42.38    3.64
  -2  -5  -4   47.60    4.53
   2  -5   5  134.04   14.77
  -2   5  -5  120.30    8.05
   2   5   5  125.94    9.04
  -2   5  -5  148.13   10.58
  -2  -5  -5  121.01    8.80
   2  -5   6    6.44    1.98
  -2   5  -6    8.06    2.35
   2   5   6    6.86    3.47
  -2   5  -6    5.16    1.69
  -2  -5  -6    9.84    2.92
   2  -5   7   78.79    7.23
   2   5   7   54.82    5.69
  -2   5  -7   63.27    7.37
  -2  -5  -7   90.41    8.63
   2  -5   8   50.11    5.47
   2   5   8   47.50    6.25
  -2   5  -8   65.31   10.68
  -2  -5  -8   42.16    4.79
   2  -5   9   63.72    6.88
   2   5   9   66.64    7.46
  -2   5  -9   79.09   10.31
  -2  -5  -9   51.45    6.08
   2  -5  10   53.65    6.57
   2   5  10   50.00    6.25
  -2   5 -10   59.88    9.88
  -2  -5 -10   49.85    7.21
  -2  -5 -11   34.83    5.09
   2  -5  11   46.87    4.44
   2   5  11   29.46    5.99
  -2   5 -11   21.97    5.45
  -2  -5 -11   29.47    6.14
  -2  -5 -12   22.87    4.57
   2  -5  12   27.62    4.99
   2   5  12   25.78    5.31
  -2   5 -12   28.44    9.96
  -2  -5 -12   17.96    4.38
  -2  -5 -13   14.03    3.74
   2  -5  13   14.62    4.04
   2   5  13   34.13    5.78
  -2   5 -13   29.56    7.03
  -2  -5 -13   11.88    4.44
  -2  -5 -14    3.42    1.20
   2  -5  14    9.15    5.06
   2   5  14    7.32    3.69
  -2   5 -14    7.53    2.99
  -2  -5 -14    8.52    3.58
  -2  -5 -15  153.62    7.41
   2  -5  15  186.41   10.01
   2   5  15  175.56   10.74
  -2   5 -15  168.83   11.50
  -2  -5 -16   31.43   10.76
   2  -5  16   38.74    6.58
   2   5  16   38.57    8.10
  -2   5 -16   57.18   10.27
  -2  -5 -16   37.36    7.25
  -2  -5 -17  249.58   15.53
   2  -5  17  282.58   18.73
   2   5  17  288.42   19.18
  -2   5 -17  262.98   30.98
  -2  -5 -17  304.94   20.14
  -2  -5 -18   47.86    6.73
   2  -5  18   64.92    5.86
   2   5  18   56.11    8.99
  -2   5 -18   48.73   14.76
  -2  -5 -18   77.50    8.75
   2  -5  19   69.26    7.33
   2   5  19   49.70    6.49
  -2   5 -19   41.40   11.43
  -2  -5 -19   64.81    7.67
   2  -5  20    7.08    3.20
   2   5  20    9.94    4.33
  -2   5 -20    8.44    3.72
  -2  -5 -20    7.05    4.63
   2  -5  21   62.15    9.65
   2   5  21   86.36   11.79
  -2   5 -21   42.67   14.78
  -2  -5 -21   68.79   10.66
   2  -5  22   15.03    4.47
   2   5  22   15.20    4.69
  -2   5 -22   23.92   12.10
  -2  -5 -22   30.73    8.85
   2  -5  23   38.73    9.45
   2   5  23   46.34    9.57
  -2   5 -23   26.52    8.13
  -2  -5 -23   46.92    8.53
   2  -5  24   15.89    5.62
   2   5  24   14.10    6.06
  -2   5 -24    3.66    3.70
  -2  -5 -24   18.01    6.19
  -2  -6  25   17.76   11.31
  -2   6  25   17.83    5.36
   2  -6 -25   11.52    5.61
  -2  -6  24    8.29    4.27
  -2   6  24    2.00    2.61
   2  -6 -24   11.49    4.71
  -2  -6  23   95.65   35.46
  -2   6  23  101.73   14.48
   2  -6 -23  100.85   14.94
  -2  -6  22   36.49   11.48
  -2   6  22   52.67    8.09
   2  -6 -22   62.42    9.79
  -2  -6  21  106.62   15.09
  -2   6  21  128.28   11.85
   2  -6 -21   95.35   10.52
  -2  -6  20   17.18    7.60
  -2   6  20   30.28    6.95
   2  -6 -20   26.03    6.59
  -2  -6  19   23.13   10.48
  -2   6  19   38.43    8.80
   2  -6 -19   34.41    8.75
  -2  -6  18   91.60   28.55
  -2   6  18  116.28    9.67
   2  -6 -18   98.31    9.67
  -2  -6  17   27.80    9.06
  -2   6  17   14.19    4.57
   2   6 -17    4.10    1.87
   2  -6 -17   11.11    5.60
  -2  -6  16   24.72    8.36
  -2   6  16   41.95    5.30
   2   6 -16   19.81    6.29
   2  -6 -16   24.06    5.39
  -2  -6  15    4.60    2.86
  -2   6  15    3.28    2.39
   2   6 -15    1.02    1.22
   2  -6 -15    9.04    5.09
  -2  -6  14   49.72    9.50
  -2   6  14   42.15    4.25
   2   6 -14   32.65    4.80
   2  -6 -14   45.24    5.83
  -2  -6  13  162.15   10.59
  -2   6  13  135.78    6.82
   2   6 -13  125.92    5.21
   2  -6 -13  124.19    8.49
  -2  -6  13  127.68    5.28
  -2  -6  12  434.78   18.36
  -2   6  12  424.01   16.44
   2   6 -12  400.35   14.12
   2  -6 -12  450.44   18.78
  -2  -6  12  429.12   15.04
  -2  -6  11    4.83    1.92
  -2   6  11    2.78    1.87
   2  -6 -11    6.31    2.92
  -2  -6  10    2.71    2.42
  -2   6  10    5.14    2.11
   2  -6 -10    3.54    1.92
   2  -6 -10    3.39    2.43
  -2  -6   9    6.34    3.38
  -2   6   9   15.22    3.67
   2  -6  -9    9.09    2.19
   2  -6  -9   27.58    6.14
  -2  -6   8  105.25   18.15
  -2   6   8   90.69    7.36
   2  -6  -8   89.56    7.18
   2  -6  -8  105.21    9.95
  -2  -6   7  123.90   20.35
  -2   6   7  109.96    8.53
   2  -6  -7  112.23    8.76
   2  -6  -7  108.74    9.95
  -2  -6   6   11.13    3.58
  -2   6   6    7.32    1.56
   2  -6  -6    6.49    1.13
   2  -6  -6   14.91    3.71
  -2  -6   5  319.60   13.56
  -2   6   5  343.51   12.43
   2  -6  -5  334.48   12.10
   2  -6  -5  339.87   13.89
  -2   6   4    0.87    0.64
  -2   6   4    0.44    0.83
   2   6  -4    6.87    3.42
  -2  -6   4    1.85    0.45
  -2   6   3  497.13   20.11
  -2   6   3  501.16   19.92
  -2  -6   3  504.83   19.82
  -2   6   2  195.51   12.29
  -2   6   2  203.39   12.20
  -2  -6   2  179.69   10.80
  -2   6   1   26.95    4.56
  -2   6   1   25.49    3.25
   2   6  -1   28.46    4.46
  -2  -6   1   21.65    2.76
   2   6  -1   23.74    2.91
  -2   6   0   46.73    3.34
   2   6   0   46.57    5.06
  -2   6   0   40.19    3.09
  -2  -6   0   34.42    4.24
   2   6   0   38.45    4.47
   2  -6   1   29.40    5.66
  -2   6  -1   28.19    3.36
   2   6   1   22.50    4.19
  -2  -6  -1   30.39    4.25
   2   6   1   21.21    2.74
   2  -6   2   47.98    7.96
  -2   6  -2   47.87    3.66
   2   6   2   51.45    5.14
  -2  -6  -2   48.88    4.31
   2   6   2   36.84    4.56
   2  -6   3   42.08    8.26
  -2   6  -3   29.48    3.65
   2   6   3   40.94    4.85
  -2  -6  -3   31.91    4.31
   2   6   3   24.54    3.24
   2  -6   4    4.99    3.35
  -2   6  -4    4.81    1.50
   2   6   4   -2.97    2.71
  -2  -6  -4    9.82    3.40
   2  -6   5   38.58    8.56
  -2   6  -5   30.03    3.39
   2   6   5   41.60    5.23
  -2  -6  -5   45.85    4.80
   2  -6   6  192.46   15.60
   2   6   6  193.40    9.88
  -2  -6  -6  159.33    8.43
   2  -6   7   17.73    4.15
   2   6   7   15.87    4.75
  -2   6  -7    9.42    3.12
  -2  -6  -7   22.62    4.86
   2  -6   8   16.30    4.12
   2   6   8   18.26    4.76
  -2   6  -8   18.23    4.27
  -2  -6  -8   25.92    4.98
   2  -6   9   41.67    6.36
   2   6   9   31.97    6.51
  -2   6  -9   40.11    5.56
  -2  -6  -9   38.67    4.60
   2  -6  10  523.97   29.84
   2   6  10  496.70   27.71
  -2   6 -10  546.96   30.45
  -2  -6 -10  503.72   27.89
   2  -6  11    5.42    2.60
   2   6  11    5.04    3.36
  -2   6 -11    4.80    2.18
  -2  -6 -11    6.12    4.21
   2  -6  12   69.94    5.93
   2   6  12   70.84    6.09
  -2   6 -12   74.81   10.85
  -2  -6 -12   87.00    7.06
  -2  -6 -13   22.91    4.50
   2  -6  13   24.90    3.99
   2   6  13   24.47    4.62
  -2   6 -13   29.30    6.32
  -2  -6 -13   24.94    4.58
  -2  -6 -14   44.75    7.02
   2  -6  14   36.46    6.41
   2   6  14   43.18    7.06
  -2   6 -14   46.32   10.72
  -2  -6 -14   30.97    5.58
  -2  -6 -15   18.47    4.97
   2  -6  15   25.03    5.15
   2   6  15   32.98    8.36
  -2   6 -15   17.46    6.25
  -2  -6 -15   17.98    4.60
  -2  -6 -16  225.36   15.03
   2  -6  16  259.33   17.07
   2   6  16  266.86   18.04
  -2   6 -16  229.55   15.22
  -2  -6 -16  226.91   15.62
  -2  -6 -17    9.95    2.82
   2  -6  17   16.69    4.21
   2   6  17    6.32    3.82
  -2   6 -17   26.00    7.00
  -2  -6 -17   28.00    6.05
  -2  -6 -18   68.85    9.04
   2  -6  18   71.65    6.76
   2   6  18   86.85    8.43
  -2   6 -18   86.66   20.03
  -2  -6 -19   18.20    8.09
   2  -6  19   46.01    5.97
   2   6  19   51.17    6.85
  -2   6 -19   32.01    8.35
   2  -6  20   79.70    9.98
   2   6  20   89.51   10.34
  -2   6 -20   61.15   15.77
  -2  -6 -20   76.42   10.06
   2  -6  21   19.39    5.39
   2   6  21   25.71    7.77
  -2   6 -21   24.26   10.60
  -2  -6 -21   38.94    9.72
   2  -6  22   10.94    5.40
   2   6  22   10.29    5.41
  -2   6 -22    4.25    2.58
  -2  -6 -22   16.29    7.32
   2  -6  23   22.60    8.00
   2   6  23   16.01    6.66
  -2   6 -23    5.11    5.21
  -2  -6 -23   12.69    6.44
  -2  -7  24   64.89   34.70
  -2   7  24  103.63   18.53
   2  -7 -24   98.75   18.54
  -2  -7  23  112.91   18.70
  -2   7  23  114.36   18.58
   2  -7 -23  120.21   20.38
  -2  -7  22   15.83    5.48
  -2   7  22   18.42    4.24
   2  -7 -22   27.46    7.95
  -2  -7  21   35.43   18.64
  -2   7  21   45.54    5.36
   2  -7 -21   57.62    9.58
  -2  -7  20  160.84   23.08
  -2   7  20  138.28   12.32
   2  -7 -20  123.15   12.16
  -2  -7  19   34.16   12.91
  -2   7  19   47.20    5.63
   2  -7 -19   39.39    5.98
  -2  -7  18   12.34    7.14
  -2   7  18   14.49    5.51
   2  -7 -18    9.52    5.56
  -2  -7  17  195.34   24.50
  -2   7  17  198.55   13.90
   2  -7 -17  194.50   14.83
  -2  -7  16   11.24    5.68
  -2   7  16   16.05    4.66
   2  -7 -16   32.80    8.70
  -2  -7  15  305.19   21.24
  -2   7  15  291.03   18.79
   2  -7 -15  237.78   17.55
  -2  -7  14   -4.71    4.12
  -2   7  14   10.39    3.38
   2  -7 -14   12.03    5.58
  -2  -7  13  235.63   13.46
  -2   7  13  265.12   11.28
   2  -7 -13  226.74   11.93
  -2  -7  12  477.97   31.88
  -2   7  12  399.37   25.37
   2  -7 -12  475.66   31.19
  -2  -7  11  518.58   30.30
  -2   7  11  491.32   18.62
   2  -7 -11  519.15   21.35
  -2  -7  10   60.27   13.32
  -2   7  10   48.28    6.11
   2  -7 -10   44.27    7.16
  -2  -7   9   27.27    6.37
  -2   7   9   24.44    4.15
   2  -7  -9   20.74    3.52
  -2  -7   8   10.43    4.66
  -2   7   8    4.29    1.77
   2  -7  -8    0.63    1.12
   2  -7  -8    8.61    3.04
  -2  -7   7   71.59   12.90
  -2   7   7   79.62    7.50
   2  -7  -7   62.22    6.02
   2  -7  -7   58.24    7.06
  -2  -7   6   -3.90    2.76
  -2   7   6    5.39    1.80
   2  -7  -6    4.94    1.64
   2  -7  -6    9.64    3.41
  -2   7   5   53.87    6.09
  -2   7   5   72.91    6.87
   2  -7  -5   75.57    8.45
  -2   7   4   55.31    5.52
  -2   7   4   66.89    5.51
   2   7  -4   56.99    6.19
  -2  -7   4   50.74    4.22
  -2  -7   4   58.90    4.52
  -2   7   3    3.61    1.58
  -2   7   3    8.28    1.72
   2   7  -3   22.69    4.83
  -2  -7   3    6.14    1.08
  -2   7   2  274.51   11.16
  -2   7   2  307.46   11.51
   2   7  -2  275.41   12.31
  -2  -7   2  299.93   11.18
  -2   7   1   42.68    6.64
  -2   7   1   52.82    4.69
   2   7  -1   56.01    6.47
  -2  -7   1   38.06    3.49
  -2   7   0   56.88    4.68
   2   7   0   65.80    7.11
  -2   7   0   65.88    5.66
  -2  -7   0   79.36    6.70
  -2   7  -1   66.45    5.50
   2   7   1   78.44    7.69
  -2   7  -1   80.17    6.80
  -2  -7  -1   61.92    5.76
   2   7   1   57.61    4.98
   2  -7   2   10.24    2.02
  -2   7  -2    8.79    1.36
   2   7   2    8.03    3.01
  -2  -7  -2   19.38    3.41
   2   7   2   14.93    2.30
   2  -7   3   21.10    4.47
  -2   7  -3   19.90    2.56
   2   7   3   21.74    3.93
  -2  -7  -3   19.30    3.17
   2  -7   4   34.08    7.49
  -2   7  -4   24.23    3.00
   2   7   4   31.53    5.03
  -2  -7  -4   28.18    3.86
   2  -7   5  110.65   10.65
   2   7   5  116.52   11.96
  -2  -7  -5  106.62   10.55
   2  -7   6   47.70    6.21
   2   7   6   49.06    6.29
  -2  -7  -6   47.80    5.93
   2  -7   7   21.55    5.18
   2   7   7   11.48    4.41
  -2  -7  -7   18.71    4.98
   2  -7   8    3.83    2.65
   2   7   8    5.26    3.05
  -2  -7  -8    5.98    2.46
   2  -7   9  455.85   19.03
   2   7   9  448.13   19.04
  -2   7  -9  496.20   19.97
  -2  -7  -9  407.53   17.12
   2  -7  10  189.06   15.35
   2   7  10  190.85   10.39
  -2   7 -10  204.77   11.07
  -2  -7 -10  197.94   10.57
   2  -7  11  109.97   17.64
   2   7  11   83.81    6.97
  -2   7 -11   72.01    6.59
  -2  -7 -11   78.54    6.64
   2  -7  12  181.11    9.69
   2   7  12  180.72   10.41
  -2  -7 -12  183.24   11.00
   2  -7  13  237.60   17.76
   2   7  13  231.40   12.03
  -2   7 -13  240.20   12.34
  -2  -7 -13  272.83   13.93
  -2  -7 -14   10.80    3.41
   2  -7  14    7.86    5.45
   2   7  14    4.56    3.40
  -2   7 -14   21.72    6.08
  -2  -7 -14   11.35    4.86
  -2  -7 -15   17.20    6.29
   2  -7  15   15.01    6.51
   2   7  15   21.15    6.68
  -2   7 -15   21.02    8.29
  -2  -7 -15   22.41    7.27
  -2  -7 -16   48.49   10.10
   2  -7  16   57.09   16.26
   2   7  16   71.41    7.85
  -2   7 -16   48.76    7.39
  -2  -7 -16   64.69    9.76
  -2  -7 -17    5.99    4.19
   2  -7  17   12.85    5.60
   2   7  17    8.32    3.92
  -2   7 -17    7.08    4.18
  -2  -7 -17   11.75    5.48
  -2  -7 -18   14.05    6.77
   2  -7  18   19.67   11.25
  -2   7 -18   10.66    5.44
  -2  -7 -18   28.72    7.53
   2  -7  19   49.68    9.88
   2   7  19   49.01    7.45
  -2   7 -19   27.25   12.23
  -2  -7 -19   75.76    8.74
   2  -7  20    5.59    4.19
   2   7  20    4.08    3.53
  -2  -7 -20   12.59    4.62
   2  -7  21   67.53   12.05
   2   7  21  111.69   16.26
  -2   7 -21   52.32   20.13
   2  -7  22  121.12   33.47
   2   7  22  154.32   25.08
  -2   7 -22   74.10   19.43
  -2  -7 -22  148.33   24.37
   2  -7  23   18.70   12.53
   2   7  23   44.15   10.81
  -2   7 -23   18.75   10.27
  -2  -7 -23   19.36    5.59
  -2  -8  23   13.65    5.84
  -2   8  23    8.89    4.34
   2  -8 -23   13.56    5.52
  -2  -8  22   27.20   22.35
  -2   8  22   54.73   10.05
   2  -8 -22   57.78   11.50
  -2  -8  21    8.86    3.18
  -2   8  21   14.34    4.81
   2  -8 -21   22.84    6.53
  -2  -8  20  130.26   38.16
  -2   8  20  127.36   15.44
  -2  -8  19   20.00    8.42
  -2   8  19    9.47    3.83
   2  -8 -19   13.14    5.62
  -2  -8  18    3.33    4.15
  -2   8  18    6.43    3.09
  -2  -8  17    1.67    2.19
  -2   8  17    1.21    2.10
   2  -8 -17   10.24    5.69
  -2  -8  16   48.62   14.12
  -2   8  16   41.60    5.95
   2  -8 -16   42.77    7.67
  -2  -8  15    7.21    3.63
  -2   8  15    0.96    1.97
   2  -8 -15   13.28    5.81
  -2  -8  14   50.43   15.55
  -2   8  14   43.70    6.51
   2  -8 -14   45.49    7.37
  -2  -8  13  117.43   24.77
  -2   8  13  109.84    9.68
   2  -8 -13  126.47   12.45
  -2  -8  12  298.35   14.88
  -2   8  12  275.55   11.58
  -2  -8  11  142.98   11.11
  -2   8  11  109.50    5.87
   2  -8 -11  137.97    9.17
  -2  -8  10  254.87   18.51
  -2   8  10  262.55   16.99
   2  -8 -10  284.99   20.12
  -2  -8   9  221.55   12.81
  -2   8   9  204.43    8.77
   2  -8  -9  209.42   11.05
  -2  -8   8   48.86   13.52
  -2   8   8   39.33    4.89
   2  -8  -8   28.94    3.82
   2  -8  -8   53.84    7.78
  -2  -8   7    9.23    3.68
  -2   8   7   10.96    2.32
   2  -8  -7    7.85    1.80
   2  -8  -7    6.54    3.14
  -2   8   6   55.41    3.31
  -2   8   6   74.45    3.85
   2  -8  -6   67.49    5.94
  -2   8   5    4.26    2.26
  -2   8   5   10.27    2.06
   2   8  -5   11.70    4.74
  -2  -8   5    8.29    1.99
  -2  -8   5   11.41    1.82
   2  -8  -5   10.00    3.66
  -2   8   4    5.17    1.95
  -2   8   4    6.89    1.77
   2   8  -4    5.37    3.47
  -2  -8   4    5.80    1.27
  -2  -8   4    6.94    1.40
   2  -8  -4   14.77    3.97
  -2   8   3   20.34    5.15
  -2   8   3   45.19    3.19
   2   8  -3   46.64    5.94
  -2  -8   3   31.60    5.13
  -2   8   2   50.82    5.07
   2   8  -2   43.90    6.09
  -2  -8   2   50.05    5.04
  -2   8   1   37.41    7.38
  -2   8   1   58.69    5.85
   2   8  -1   61.85    7.18
  -2  -8   1   47.98    4.96
  -2   8   0   46.98    4.63
   2   8   0   36.45    5.22
  -2   8   0   58.29    5.98
  -2  -8   0   57.86    6.20
  -2   8  -1    3.92    1.24
   2   8   1    4.99    2.97
  -2   8  -1    8.04    2.56
  -2  -8  -1    7.18    2.18
  -2   8  -2  178.28   10.06
   2   8   2  167.16   11.30
  -2  -8  -2  178.72   10.39
   2  -8   3  101.87    6.40
   2   8   3   86.21    6.11
  -2  -8  -3  104.98    6.10
   2  -8   4  118.35    6.23
   2   8   4   97.16    6.48
  -2  -8  -4  106.68    6.20
   2  -8   5    6.50    2.76
   2   8   5    7.98    4.16
  -2  -8  -5    8.71    3.05
   2  -8   6  324.05   13.45
   2   8   6  345.74   15.52
  -2  -8  -6  316.31   13.67
   2  -8   7  181.08    8.80
   2   8   7  179.32    9.88
  -2  -8  -7  181.05    9.78
   2  -8   8  790.10   49.87
   2   8   8  735.72   46.59
  -2  -8  -8  679.14   43.06
   2  -8   9  166.55   11.89
   2   8   9  178.66   13.20
  -2  -8  -9  174.15   13.03
   2  -8  10  209.11   10.12
   2   8  10  251.30   12.33
  -2  -8 -10  244.82   12.68
   2  -8  11  110.42   18.03
   2   8  11  102.09    7.76
  -2  -8 -11  124.35    8.90
   2  -8  12  119.43   17.30
   2   8  12  133.05   12.34
  -2   8 -12  153.79   12.24
  -2  -8 -12  131.78   12.40
   2  -8  13    3.64    2.41
   2   8  13    6.86    4.64
  -2   8 -13    7.41    3.24
  -2  -8 -13    8.23    4.06
   2  -8  14    3.07    2.54
   2   8  14   12.18    4.67
  -2   8 -14    5.41    3.17
  -2  -8 -14    1.91    2.55
  -2  -8 -15   16.67    5.59
   2  -8  15   31.65    8.62
   2   8  15   10.01    4.34
  -2   8 -15   18.07    8.78
  -2  -8 -15   16.49    5.98
  -2  -8 -16   28.04    7.06
   2  -8  16   14.52    5.78
   2   8  16   31.79    7.61
  -2   8 -16   26.29    8.26
  -2  -8 -16   27.48    7.42
  -2  -8 -17    0.70    1.60
   2  -8  17    2.73    1.57
   2   8  17    8.47    4.73
  -2   8 -17    0.65    2.83
  -2  -8 -17    3.97    2.82
  -2  -8 -18  124.95   16.59
   2  -8  18  135.86   17.30
   2   8  18  164.62   20.17
  -2   8 -18  150.32   18.40
  -2  -8 -18  114.25   14.92
   2  -8  19   11.05    5.68
   2   8  19   12.26    5.19
  -2   8 -19    9.38    3.01
  -2  -8 -19    9.78    4.97
   2  -8  20   44.86   12.52
   2   8  20   47.63    8.48
  -2   8 -20   28.08   14.69
  -2  -8 -20   64.73   11.27
   2  -8  21   28.36   17.76
   2   8  21   35.60   10.78
  -2   8 -21   14.77    9.16
  -2  -8 -21   68.87   12.87
   2  -8  22   12.76   16.22
   2   8  22   29.89    7.93
  -2  -8 -22   26.84    7.85
  -2  -9  22   12.60   12.02
   2  -9 -22   32.50    8.46
  -2  -9  21   10.79    6.00
   2  -9 -21   18.93    5.09
  -2  -9  20    4.63    4.14
  -2   9  20   17.01    6.57
   2  -9 -20    9.25    4.36
  -2  -9  19   33.82   15.78
  -2   9  19   48.77    7.21
   2  -9 -19   52.87    8.72
  -2  -9  18   35.35   15.79
  -2   9  18   32.03    6.60
   2  -9 -18   17.52    4.63
  -2  -9  17    6.41    1.87
  -2   9  17    6.78    2.93
   2  -9 -17    0.82    3.03
  -2  -9  16   48.26   11.92
  -2   9  16   46.72    5.53
   2  -9 -16   41.54    6.09
  -2  -9  15  109.38    9.50
  -2   9  15   80.30    5.80
  -2  -9  14  200.90   15.34
  -2   9  14  177.69   12.14
   2  -9 -14  172.79   13.43
  -2  -9  13   62.02   17.73
  -2   9  13   55.50    7.54
   2  -9 -13   67.24   10.20
  -2  -9  12   99.65    9.82
  -2   9  12   72.04    9.45
   2  -9 -12   81.06   11.40
  -2  -9  11  161.99   16.21
  -2   9  11  171.74   11.58
   2  -9 -11  186.68   14.22
  -2  -9  10   44.60   10.99
  -2   9  10   42.63    5.66
   2  -9 -10   46.94   10.58
  -2  -9   9   47.31   17.23
  -2   9   9   62.35    4.18
   2  -9  -9   57.83    6.31
  -2  -9   8   48.41    5.82
  -2   9   8   45.74    3.32
   2  -9  -8   50.57    7.64
  -2   9   7   24.11    5.30
  -2   9   7   43.12    3.60
   2  -9  -7   49.29    5.86
  -2   9   6    1.58    0.85
  -2   9   6    4.02    1.72
   2   9  -6    6.16    3.87
  -2  -9   6    2.59    0.52
   2  -9  -6    8.02    3.73
  -2   9   5    4.38    1.45
  -2   9   5    4.96    2.12
   2   9  -5    8.18    3.84
  -2  -9   5    4.88    1.25
  -2  -9   5    3.54    0.93
   2  -9  -5   10.30    3.30
  -2   9   4  155.51    6.89
   2   9  -4  192.63   10.76
  -2  -9   4  183.47    7.17
   2  -9  -4  180.38    9.58
  -2   9   3   38.26    9.50
  -2   9   3   71.54    8.32
   2   9  -3   50.93    7.54
  -2  -9   3   54.39    6.38
   2  -9  -3   63.06    8.38
  -2   9   2    2.12    1.05
  -2   9   2    6.81    1.89
   2   9  -2    7.78    3.18
  -2  -9   2    5.87    1.77
  -2   9   1   18.47    4.40
   2   9  -1   15.47    4.26
  -2  -9   1   41.07    5.36
  -2   9   0    1.62    1.12
   2   9   0    6.71    3.02
  -2   9   0    3.10    1.40
  -2  -9   0    2.51    1.86
  -2   9  -1  206.44    8.96
  -2  -9  -1  204.45    9.38
   2   9   2  480.70   19.94
  -2   9  -2  496.85   18.89
  -2  -9  -2  472.27   18.52
   2   9   3  114.99    8.21
  -2  -9  -3   75.12    9.21
   2  -9   4   45.28   13.07
   2   9   4   71.01    9.80
  -2  -9  -4   41.16    5.59
   2  -9   5  313.94   20.42
   2   9   5  289.66   19.84
  -2  -9  -5  285.66   18.90
   2  -9   6   53.42    8.56
   2   9   6   46.63    5.08
  -2  -9  -6   50.82    5.16
   2  -9   7 1297.14   46.68
   2   9   7 1192.03   44.17
  -2  -9  -7 1256.84   46.58
   2  -9   8  156.35   14.14
   2   9   8  185.81   10.61
  -2  -9  -8  155.42    8.82
   2  -9   9  936.60  172.56
   2   9   9  843.19   52.25
  -2  -9  -9  871.75   53.69
   2  -9  10    9.38    4.88
   2   9  10    3.20    2.84
  -2  -9 -10    2.15    2.88
   2  -9  11   16.06    5.42
   2   9  11   11.67    4.74
  -2  -9 -11   36.02    6.90
   2  -9  12   29.85   12.53
   2   9  12   24.20    5.19
  -2  -9 -12   36.58    6.64
   2  -9  13   54.47   10.12
   2   9  13   55.14    8.64
  -2  -9 -13   36.09    6.10
   2  -9  14   74.88   11.90
   2   9  14   80.77    7.26
  -2  -9 -14   63.55    6.70
   2  -9  15    9.12    9.48
   2   9  15   39.82    6.85
  -2   9 -15   35.68    7.27
  -2  -9 -15   25.13    6.01
  -2  -9 -16    5.90    3.04
   2  -9  16    4.16    1.68
   2   9  16   -1.36    2.89
  -2  -9 -16    3.66    3.19
  -2  -9 -17   23.35    6.10
   2  -9  17   29.21    7.46
   2   9  17   21.64    5.70
  -2   9 -17   27.55    6.22
  -2  -9 -17   38.94    9.46
  -2  -9 -18   12.26    6.40
   2  -9  18    5.39    4.28
   2   9  18   15.78    5.78
  -2   9 -18   11.57    3.79
  -2  -9 -18   19.87    5.36
   2  -9  19   17.44   12.37
   2   9  19   23.54    6.93
  -2   9 -19   20.28   10.75
  -2  -9 -19   23.58    6.80
   2  -9  20    6.65    4.23
   2   9  20   14.19    6.54
  -2  -9 -20   14.73    6.45
  -2 -10  20  128.57   21.54
   2 -10 -20  174.99   11.75
  -2 -10  19   -2.99    4.43
   2 -10 -19    6.35    4.50
  -2 -10  18   11.65    6.31
  -2 -10  17    5.98    4.22
   2 -10 -17   16.28    4.95
  -2 -10  16   -0.15    4.26
  -2  10  16    2.87    1.82
   2 -10 -16    9.16    4.57
  -2 -10  15  272.57   24.96
  -2  10  15  286.46    8.78
   2 -10 -15  284.78   12.02
  -2 -10  14   94.71   23.44
  -2  10  14   87.97    7.92
   2 -10 -14   98.35    9.89
  -2 -10  13  131.60   38.63
  -2  10  13  130.71    6.55
   2 -10 -13  122.51    8.87
  -2 -10  12   36.61   15.01
  -2  10  12   50.10    6.73
   2 -10 -12   59.76    9.98
  -2 -10  11   19.24    8.85
  -2  10  11   39.92    5.61
   2 -10 -11   48.18    7.65
  -2 -10  10   35.93    7.54
  -2  10  10   36.53    5.46
   2 -10 -10   34.14    9.02
  -2 -10   9   51.11    8.37
  -2  10   9   54.40    7.30
   2 -10  -9   84.75   12.07
  -2  10   8  140.69   26.26
   2  10  -8  118.72   12.16
   2 -10  -8  122.99   12.16
  -2  10   7   74.77    6.61
   2  10  -7   72.14    8.67
   2 -10  -7   69.30    7.84
  -2  10   6    7.38    2.15
   2  10  -6   18.67    6.02
   2 -10  -6    2.05    2.44
  -2  10   5  101.31    5.46
   2  10  -5   99.48    8.61
  -2 -10   5   88.66    4.10
   2 -10  -5  101.92    7.44
  -2  10   4   47.28    9.83
   2  10  -4   64.18    6.03
  -2 -10   4   72.24    3.83
   2 -10  -4   73.84    6.55
  -2  10   3   15.17    2.62
   2  10  -3   17.04    3.76
  -2 -10   3   17.77    2.92
   2 -10  -3   25.21    6.13
  -2  10   2   17.90    3.12
   2  10  -2   16.69    4.09
  -2 -10   2   18.35    2.83
   2 -10  -2    8.94    3.90
  -2  10   1   55.98    3.89
   2  10  -1   52.16    5.39
  -2 -10   1   61.21    4.04
   2  10   0  179.19    9.79
  -2  10   0  187.59    8.56
  -2 -10   0  213.01   10.04
   2  10   1   43.43    7.01
  -2  10  -1   32.95    4.78
  -2 -10  -1   30.77    4.40
   2  10   2   91.02    6.90
  -2  10  -2   62.61    4.71
  -2 -10  -2   73.62    5.09
   2  10   3  349.17   15.85
  -2  10  -3  371.82   15.10
  -2 -10  -3  439.12   18.50
   2  10   4   10.13    3.33
  -2 -10  -4    8.86    3.51
   2 -10   5    3.48    1.93
   2  10   5    3.89    2.87
  -2 -10  -5    5.40    2.45
   2 -10   6  285.18   19.42
   2  10   6  280.68   19.26
  -2 -10  -6  310.93   20.96
   2 -10   7   26.58    9.11
   2  10   7   37.06    6.66
  -2 -10  -7   48.58    6.71
   2 -10   8   18.84    6.34
   2  10   8   11.32    4.02
  -2 -10  -8   36.08    6.44
   2 -10   9   15.35    5.06
   2  10   9   12.49    4.93
  -2 -10  -9   15.41    4.80
   2 -10  10  325.47   21.54
   2  10  10  298.95   20.67
  -2 -10 -10  298.97   20.53
   2 -10  11   34.61   13.07
   2  10  11   29.64    7.40
  -2 -10 -11   32.91    7.87
   2 -10  12   14.33    5.17
   2  10  12    4.97    3.26
  -2 -10 -12    8.41    4.23
   2 -10  13   31.34    8.25
   2  10  13   50.26    7.37
  -2 -10 -13   42.97    6.82
   2 -10  14   18.75    8.98
   2  10  14   13.84    4.87
  -2 -10 -14   14.49    5.25
   2 -10  15    3.56    3.50
   2  10  15    6.53    4.21
  -2 -10 -15   16.76    4.81
   2 -10  16    4.36    2.95
   2  10  16    9.37    3.73
  -2 -10 -16    9.26    4.14
  -2 -10 -17   20.43    9.83
   2 -10  17   42.28   16.65
   2  10  17   38.69    9.41
  -2 -10 -17   36.77    8.62
   2 -10  18   15.97    6.31
   2  10  18    7.36    3.30
  -2 -10 -18   12.37    5.26
   2 -10  19    8.20    7.02
   2  10  19    4.43    3.50
  -2 -10 -19    8.28    4.04
  -2 -11  19   91.67   17.49
   2 -11 -19   77.75   15.23
  -2 -11  18    9.10    4.40
   2 -11 -18    9.93    4.10
  -2 -11  17   48.52   17.24
   2 -11 -17   77.44   12.49
  -2 -11  16   10.61    4.46
   2 -11 -16   11.73    5.40
  -2 -11  15   10.56    6.83
   2 -11 -15    4.69    4.58
  -2 -11  14   52.99   25.29
   2 -11 -14  102.47   13.27
  -2 -11  13   66.88   15.97
   2 -11 -13   87.76    9.65
  -2 -11  12    3.03    3.57
   2 -11 -12   10.53    5.08
  -2 -11  11   22.32    6.67
   2 -11 -11   27.71    7.98
  -2 -11  10    2.78    4.11
  -2  11  10    9.03    3.35
   2 -11 -10   14.40    5.28
  -2  11   9   39.14    5.37
   2  11  -9   51.27    8.33
   2 -11  -9   41.73    7.30
  -2  11   8   56.79    7.18
   2  11  -8   60.52    8.87
   2 -11  -8   69.22    8.25
  -2  11   7   13.57    2.64
   2  11  -7   12.09    4.83
   2 -11  -7    8.58    3.09
  -2  11   6   90.98   11.64
   2  11  -6   99.70    9.69
   2 -11  -6   90.11   12.78
  -2  11   5  142.57    9.37
   2  11  -5  143.08   11.05
   2 -11  -5  151.46   11.13
  -2  11   4   65.92    8.63
   2  11  -4   76.79   11.10
   2 -11  -4   60.52    9.26
  -2  11   3    7.01    2.08
   2  11  -3    5.10    2.63
  -2 -11   3    7.56    2.20
   2 -11  -3   16.24    5.09
  -2  11   2  107.51    9.24
   2  11  -2  106.33   10.31
  -2 -11   2  110.87    9.23
   2 -11  -2   98.81    9.34
  -2  11   1   17.91    3.24
   2  11  -1   30.45    6.00
  -2 -11   1   16.10    3.15
   2 -11  -1   20.57    4.60
  -2  11   0  515.42   31.79
   2  11   0  486.24   31.38
  -2 -11   0  410.36   25.45
   2  11   1  162.85   12.71
  -2  11  -1  142.95   10.18
  -2 -11  -1  148.80   10.50
   2  11   2   49.22    7.77
  -2  11  -2   49.83    7.19
  -2 -11  -2   44.78    6.86
   2  11   3   93.14   12.70
  -2  11  -3  101.56    7.79
  -2 -11  -3  107.92    8.35
   2  11   4  101.33    9.80
  -2  11  -4  109.09    8.35
  -2 -11  -4  121.26    8.99
   2  11   5    3.82    3.12
  -2  11  -5    1.31    1.78
  -2 -11  -5    4.58    2.91
   2 -11   6   10.56    3.25
   2  11   6   10.38    3.37
  -2 -11  -6    1.49    2.07
   2 -11   7   30.10    7.58
   2  11   7   36.41    6.22
  -2 -11  -7   40.47    6.43
   2 -11   8    2.46    2.41
   2  11   8   11.03    4.40
  -2 -11  -8    8.93    4.02
   2 -11   9    8.97    5.86
   2  11   9   16.26    6.22
  -2 -11  -9   22.22    6.20
   2 -11  10   22.08    8.94
   2  11  10   24.30    6.05
  -2 -11 -10   46.22    7.43
   2 -11  11   20.74    8.07
   2  11  11   34.65    7.87
  -2 -11 -11   31.74    7.31
   2 -11  12   57.46   19.23
   2  11  12   98.70    9.97
  -2 -11 -12  114.87   11.85
   2 -11  13   77.33   10.17
   2  11  13  111.48   14.59
  -2 -11 -13   96.09   13.02
   2 -11  14    8.18    3.31
   2  11  14    3.34    3.11
  -2 -11 -14    8.56    4.11
   2 -11  15   10.98    4.25
   2  11  15    1.10    2.90
  -2 -11 -15    3.85    3.21
   2 -11  16   19.66   17.16
   2  11  16   51.59    9.81
  -2 -11 -16   49.19    9.02
   2 -11  17    2.29    2.26
   2  11  17   10.15    5.55
  -2 -11 -17   10.88    4.09
  -2 -12  17    9.84    5.26
   2 -12 -17   11.37    5.52
  -2 -12  16   47.66   21.35
   2 -12 -16  111.68   19.21
  -2 -12  15    6.47    3.84
   2 -12 -15    7.78    3.79
  -2 -12  14    5.78    4.08
   2 -12 -14   18.86    7.22
  -2 -12  13   67.70   10.85
   2 -12 -13   65.88   10.30
  -2 -12  12   38.00    8.77
   2 -12 -12   33.42    8.15
   2  12 -11   30.46    7.51
   2 -12 -11   19.97    6.09
   2  12 -10   14.34    5.53
   2 -12 -10    6.70    2.90
   2  12  -9    9.30    4.92
   2 -12  -9   16.10    5.51
   2  12  -8    9.27    5.12
   2 -12  -8    6.15    2.87
   2  12  -7    7.54    3.99
   2 -12  -7   22.37    6.72
   2  12  -6   15.75    6.88
   2 -12  -6    4.93    2.68
   2  12  -5   61.48    6.82
   2 -12  -5   57.61    5.52
   2  12  -4   22.11    6.64
   2 -12  -4    3.82    2.46
  -2  12   3   -2.06    1.33
   2  12  -3    8.18    5.16
   2 -12  -3    7.27    3.50
  -2  12   2    0.88    1.24
   2  12  -2    1.14    3.07
   2 -12  -2    4.29    2.79
  -2  12   1  170.22   11.66
   2  12  -1  190.71   15.03
   2 -12  -1  184.02   13.93
   2  12   0   54.74    8.25
  -2  12   0   41.68    5.72
  -2 -12   0   49.13    6.50
   2 -12   0   52.74    7.69
   2  12   1   19.35    5.62
  -2  12  -1   13.56    4.56
  -2 -12  -1   18.70    5.75
   2 -12   1   14.31    5.17
   2  12   2   78.14    6.30
  -2  12  -2   65.40    4.52
  -2 -12  -2   77.74    5.83
   2  12   3   21.56    5.90
  -2 -12  -3   37.23    8.05
   2  12   4   25.00    6.85
  -2  12  -4    9.75    3.69
  -2 -12  -4   17.20    5.80
   2  12   5    1.45    2.60
  -2  12  -5    8.31    3.65
  -2 -12  -5   22.68    5.98
   2  12   6   10.76    4.09
  -2  12  -6    3.93    2.09
  -2 -12  -6    4.60    3.39
   2  12   7   17.31    6.09
  -2 -12  -7   24.25    6.27
   2 -12   8   66.62    7.30
   2  12   8   75.20    9.19
  -2 -12  -8   69.99    7.93
   2 -12   9    2.92    2.00
   2  12   9    4.68    3.34
  -2 -12  -9   10.76    4.91
   2 -12  10    8.86    6.29
  -2 -12 -10   21.13    5.51
   2 -12  11   62.27    9.41
   2  12  11   49.78    7.55
  -2 -12 -11   58.67    8.87
   2 -12  12    1.18    2.02
   2  12  12    3.99    4.14
  -2 -12 -12    2.78    2.49
   2 -12  13    8.60    7.62
   2  12  13    9.85    5.35
  -2 -12 -13    8.53    4.33
   2 -12  14   23.15   19.28
   2  12  14   67.06   12.01
  -2 -12 -14   41.40    8.92
   2 -12  15   13.71    9.19
   2  12  15   45.35   10.05
  -2 -12 -15   22.45    6.35
  -2 -12 -16   20.89    5.55
   2 -13 -14    4.08    3.10
   2  13 -13    9.06    4.27
   2 -13 -13    2.64    2.91
   2  13 -12   78.08   12.89
   2 -13 -12   71.79   11.92
   2  13 -11   77.53   12.61
   2 -13 -11   62.51   10.37
   2  13 -10   21.43    6.98
   2 -13 -10   19.68    5.66
   2  13  -9   26.03    7.65
   2 -13  -9   10.66    4.52
   2  13  -8   28.00    6.43
   2 -13  -8   28.62    6.84
   2  13  -7   16.10    4.25
   2 -13  -7   27.14    7.15
   2  13  -6   48.70    7.64
   2 -13  -6   52.38    7.97
   2  13  -5    2.19    2.71
   2 -13  -5    4.58    2.76
   2  13  -4   55.88    7.67
   2 -13  -4   68.45    7.63
   2  13  -3    5.65    3.12
   2 -13  -3    6.40    4.60
   2  13  -2    9.08    4.61
   2 -13  -2   14.21    4.86
   2  13  -1   53.31    7.04
   2 -13  -1   42.88    6.18
   2  13   0   35.47    8.96
   2 -13   0   26.00    6.67
   2  13   1   13.31    5.37
   2 -13   1    6.46    2.25
   2  13   2    7.82    4.97
   2 -13   2    3.16    2.09
   2  13   3    4.01    3.29
  -2 -13  -3    2.70    2.21
   2 -13   3    2.78    2.03
   2  13   4    4.85    3.11
  -2  13  -4    7.53    2.91
  -2 -13  -4    4.10    2.03
   2  13   5   43.00    8.45
  -2  13  -5   43.86    4.52
  -2 -13  -5   32.42    7.00
   2  13   6   12.59    4.65
  -2  13  -6   30.70    6.33
  -2 -13  -6   24.96    5.67
   2  13   7   26.89    6.56
  -2  13  -7   36.48    7.64
  -2 -13  -7   27.04    6.31
  -2  13  -8   22.91    6.36
  -2 -13  -8   25.74    7.16
   2 -13   9   35.30    8.21
   2  13   9   32.68    8.21
  -2 -13  -9   33.62    8.30
   2 -13  10   10.21    4.23
   2  13  10   12.11    5.68
  -2 -13 -10    5.99    3.63
   2 -13  11    5.08    4.38
   2  13  11    5.87    3.28
  -2 -13 -11   10.16    3.90
   2 -13  12   14.44   12.16
   2  13  12   43.29    8.75
  -2 -13 -12   28.76    9.10
   2 -13  13    0.86    2.78
   2  13  13    7.60    4.06
  -2 -13 -13    3.59    3.78
   2  14 -11   30.40    7.65
   2 -14 -11   40.68    8.85
   2  14 -10   21.56    7.67
   2 -14 -10    0.40    2.72
   2  14  -9   29.33    9.48
   2 -14  -9   32.86   10.05
   2  14  -8   59.93   10.75
   2 -14  -8   66.05   12.32
   2  14  -7   26.85    6.76
   2 -14  -7   31.71    8.03
   2  14  -6   16.45    6.78
   2 -14  -6   12.74    6.08
   2  14  -5   87.77   13.11
   2 -14  -5  112.48   16.34
   2  14  -4   13.20    4.32
   2 -14  -4    9.44    3.72
   2  14  -3   26.14    6.89
   2 -14  -3   25.85    6.57
   2  14  -2    8.04    4.33
   2 -14  -2    1.19    2.49
   2  14  -1    9.06    4.16
   2 -14  -1    6.94    2.79
   2  14   0    7.22    3.19
   2 -14   0    4.34    2.60
   2  14   1    1.04    2.88
   2 -14   1   17.64    4.79
   2  14   2   11.92    4.04
   2 -14   2   20.90    6.00
   2 -14   3   88.21   11.61
   2 -14   4    6.83    3.06
   2 -14   5   11.67    4.94
   2  14   6    5.57    3.28
  -2 -14  -6    4.78    2.25
   2  14   7   15.81    6.27
  -2 -14  -7   13.02    4.95
   2  14   8   12.66    4.84
  -2 -14  -8   28.13    9.12
   2  14   9   43.08    9.04
  -2 -14  -9   22.57    5.73
   2  14  10   76.90   14.36
  -2 -14 -10   62.10   12.15
   2  15  -6   14.23    5.53
   2 -15  -6    5.76    2.71
   2  15  -5   10.28    5.38
   2 -15  -5    2.27    2.70
   2  15  -4   13.83    5.62
   2 -15  -4    3.74    2.77
   2 -15  -3   13.79    4.57
   2  15  -2   19.54    6.10
   2 -15  -2   30.36    8.02
   2  15  -1   40.43    8.70
   2 -15  -1   48.71    9.85
   2  15   0    3.04    2.84
   2 -15   0    9.46    4.46
   2  15   1   12.55    4.70
   2 -15   1    4.94    2.71
   2  15   2   -0.73    2.86
   2  15   3   42.37    9.64
   2  15   4   18.56    6.00
   2  15   5   33.68    7.54
  -3   0  26    0.63    5.04
   3   0 -26    7.89    4.08
  -3   0  25    4.77    3.48
   3   0 -25   11.05    3.95
  -3   0  24    8.58    3.75
   3   0 -24    0.89    1.97
  -3   0  23    7.60    4.97
   3   0 -23   21.48    6.46
  -3   0  22    5.70    3.99
   3   0 -22    9.07    3.84
  -3   0  21    6.29    4.45
   3   0 -21    8.29    3.85
  -3   0  20    5.35    3.04
   3   0 -20   15.90    4.98
  -3   0  19  173.98   14.68
   3   0 -19  202.59   14.19
  -3   0  18    0.20    3.61
   3   0 -18    5.13    2.76
  -3   0  17  128.96   20.04
   3   0 -17  140.92   10.69
  -3   0  16    2.26    2.46
   3   0 -16    1.57    1.94
  -3   0  15  278.28   17.35
   3   0 -15  289.39   16.53
  -3   0  14    0.33    2.34
   3   0 -14    1.81    2.85
  -3   0  13  382.69   15.93
   3   0 -13  354.30   14.31
  -3   0  12    1.64    2.11
   3   0 -12    2.29    1.78
  -3   0  11   65.89   10.27
   3   0 -11   75.44    6.75
  -3   0  10    3.42    2.50
   3   0 -10    1.91    1.70
  -3   0   9  229.24   21.55
   3   0  -9  205.47   12.81
   3   0  -9  237.04   10.75
  -3   0   8    1.86    2.46
   3   0  -8    4.02    2.46
   3   0  -8    3.37    2.28
  -3   0   7 2611.69   62.45
   3   0  -7 2528.55   60.14
  -3   0   6   -1.28    1.57
  -3   0   6    2.95    1.23
   3   0  -6    1.68    0.72
  -3   0   5 9999.00  998.28
   3   0  -5 9683.33  225.27
  -3   0   4    2.09    2.43
   3   0  -4    0.70    0.97
   3   0  -4    1.08    1.57
   3   0  -4    1.19    1.86
   3   0  -4    7.93    2.29
  -3   0   3 1886.83   45.33
   3   0  -3 1850.22   44.63
   3   0  -3 1827.85   31.45
   3   0  -3 1858.49   44.58
   3   0  -3 1759.76   30.92
  -3   0   2    4.51    2.88
   3   0  -2    3.17    1.01
   3   0  -2    1.33    1.40
   3   0  -2    4.58    2.17
   3   0  -2    1.24    1.68
  -3   0   1    9.01    2.24
   3   0  -1    7.64    1.53
   3   0  -1    9.10    2.13
  -3   0   1    8.49    1.70
  -3   0   1   16.34    3.37
   3   0  -1   16.29    2.90
   3   0   0    1.16    1.32
   3   0   0    4.70    2.63
  -3   0   0    1.79    1.80
  -3   0   0    1.06    1.09
   3   0   0    2.51    1.25
   3   0   1  882.05   16.83
   3   0   1  924.85   17.44
  -3   0  -1  880.37   16.59
   3   0   2    2.55    1.42
   3   0   2    0.69    2.21
  -3   0  -2    3.28    1.97
  -3   0  -2    8.61    2.83
   3   0   2    1.89    1.32
   3   0   3  235.68    7.87
  -3   0  -3  232.71    7.80
  -3   0  -3  229.42   14.19
   3   0   4    2.98    2.68
  -3   0  -4    6.57    2.87
  -3   0  -4    9.40    4.60
   3   0   5  142.28    6.13
  -3   0  -5  145.49    5.88
   3   0   6    5.24    2.53
  -3   0  -6    1.83    3.09
   3   0   7 1592.90   62.86
  -3   0  -7 1645.05   65.69
   3   0   8    1.99    2.77
  -3   0  -8    2.33    2.90
   3   0   9   51.35    5.67
  -3   0  -9   51.86    9.85
   3   0  10    5.77    3.02
  -3   0 -10    4.27    1.42
   3   0  11  655.78   24.83
  -3   0 -11  688.27   26.15
   3   0  12    1.08    2.84
  -3   0 -12    3.85    3.57
   3   0  13  118.12    7.38
  -3   0 -13  101.25    7.17
   3   0  14    1.78    3.59
  -3   0 -14    6.83    3.39
   3   0  15   42.30    5.79
  -3   0 -15   26.45    4.39
   3   0  16    5.03    3.64
  -3   0 -16    3.20    3.09
   3   0  17  276.67   19.23
  -3   0 -17  287.72   20.53
   3   0  18    1.03    3.69
  -3   0 -18   13.62    5.92
   3   0  19   11.55    5.84
  -3   0 -19    4.95    4.11
   3   0  20    2.52    3.24
  -3   0 -20    4.94    3.58
   3   0  21    2.06    3.22
  -3   0 -21    4.54    4.31
   3   0  22    2.82    3.70
  -3   0 -22   25.20    7.58
   3   0  23  102.09   15.09
  -3   0 -23  117.46   18.03
   3   0  24   15.98    6.94
  -3   0 -24   14.23    6.16
  -3  -1  26    8.47    7.98
  -3   1  26    7.60    6.42
   3   1 -26   10.96    4.37
   3  -1 -26   14.96    5.70
  -3  -1  25   55.65   24.37
  -3   1  25   68.49   18.03
   3   1 -25   97.18   13.81
   3  -1 -25   81.55   12.10
  -3  -1  24   40.61   17.28
  -3   1  24   56.05    8.25
   3   1 -24   48.95    7.39
   3  -1 -24   39.59    7.74
  -3  -1  23   32.32    9.90
  -3   1  23   21.54    5.61
   3   1 -23   35.68    8.18
   3  -1 -23   45.15    6.56
  -3  -1  22    4.41    4.10
  -3   1  22    6.32    4.65
   3   1 -22   13.24    4.36
   3  -1 -22    8.41    3.93
  -3  -1  21    9.36    5.25
  -3   1  21    7.58    3.78
   3   1 -21   20.37    5.45
   3  -1 -21   20.16    5.91
  -3  -1  20   18.96    6.78
  -3   1  20   19.99    3.70
   3   1 -20   12.99    3.22
   3  -1 -20   15.23    3.10
  -3  -1  19   16.94    4.01
  -3   1  19    8.15    3.16
   3   1 -19   10.22    3.81
   3  -1 -19   10.55    3.48
  -3  -1  18  287.20   16.49
  -3   1  18  293.13   13.36
   3   1 -18  302.86   13.27
   3  -1 -18  263.06   12.23
  -3  -1  17   50.16   12.42
  -3   1  17   63.85    6.03
   3   1 -17   50.13    4.39
   3  -1 -17   52.82    5.12
  -3  -1  16   50.89   14.32
  -3   1  16   37.21    5.61
   3   1 -16   52.28    6.81
   3  -1 -16   62.08    8.77
  -3  -1  15   64.10   14.71
  -3   1  15   54.83    7.25
   3   1 -15   51.56    6.76
   3  -1 -15   66.41    8.87
  -3  -1  14  834.03   52.25
  -3   1  14  781.22   41.65
   3   1 -14  701.99   37.15
   3  -1 -14  791.60   42.03
  -3  -1  13    6.88    1.77
  -3  -1  13    5.73    3.61
  -3   1  13    8.06    3.97
   3   1 -13   11.00    3.68
   3  -1 -13    6.00    3.15
  -3  -1  12   57.20    4.64
  -3  -1  12   77.18   13.38
  -3   1  12   72.39    6.73
   3   1 -12   66.95    6.16
   3  -1 -12   63.45    6.42
  -3  -1  11   67.92    6.59
  -3  -1  11   96.65   15.71
  -3   1  11   88.64   14.53
   3   1 -11   80.74    7.00
   3  -1 -11   83.09    7.59
  -3  -1  10  130.36    8.09
  -3  -1  10  140.29    9.94
  -3   1  10  137.07    9.26
   3  -1 -10  121.59    7.94
   3   1 -10  130.32    8.57
   3  -1 -10  138.66    9.58
  -3  -1   9  162.38   10.08
  -3  -1   9  159.30   11.85
  -3   1   9  153.27   14.22
   3  -1  -9  165.20   10.39
   3   1  -9  168.77   10.61
   3  -1  -9  161.87   10.72
  -3  -1   8  360.81   15.08
   3  -1  -8  342.01   13.82
  -3  -1   8  379.62   16.55
  -3   1   8  371.46   19.51
   3  -1  -8  346.47   14.50
   3   1  -8  366.58   15.14
   3  -1  -8  347.46   14.95
  -3  -1   7  629.43   16.47
   3  -1  -7  625.51   17.57
  -3  -1   7  611.67   17.76
  -3   1   7  634.03   17.39
   3   1  -7  588.71   17.21
   3  -1  -7  588.17   15.16
   3  -1  -6  354.26    9.71
  -3  -1   6  330.05   11.35
  -3  -1   6  336.27   14.59
  -3   1   6  312.88   10.63
   3   1  -6  318.44    9.87
   3  -1  -6  330.93    9.05
   3  -1  -5   68.95    7.85
  -3  -1   5   57.37    7.77
  -3  -1   5   66.04   12.13
  -3   1   5   65.10    6.89
   3   1  -5   58.40    7.97
   3  -1  -5   56.87    4.50
   3   1  -5   60.77    5.02
   3  -1  -4    0.66    0.97
  -3  -1   4    2.23    1.63
   3   1  -4    4.16    1.42
   3  -1  -4    1.05    1.35
   3   1  -4    4.92    1.89
   3  -1  -4    1.65    1.38
   3   1  -4    3.65    1.28
   3  -1  -3  168.67    5.85
  -3  -1   3  170.44    6.30
   3   1  -3  178.99    8.97
   3  -1  -3  182.27    5.62
   3  -1  -3  165.08    5.14
   3   1  -3  169.94    6.36
   3  -1  -3  167.01    6.23
   3   1  -3  153.83    9.00
  -3  -1   2  736.38   14.53
   3   1  -2  774.46   15.97
   3  -1  -2  750.65   13.78
   3  -1  -2  713.93   13.02
   3   1  -2  717.14   14.46
  -3  -1   2  721.86   14.25
   3   1  -2  728.55   14.97
   3  -1  -1  378.91    9.69
  -3  -1   1  411.29    9.70
   3  -1  -1  398.90    8.07
   3   1  -1  379.15    9.17
  -3   1   1  387.17    8.09
  -3  -1   1  395.58    9.19
  -3  -1   1  378.73    9.60
   3  -1  -1  393.50   10.83
   3   1  -1  360.70    9.62
   3  -1   0   22.52    3.99
   3  -1   0   23.16    2.28
   3   1   0   24.64    2.98
  -3   1   0   21.05    2.18
  -3  -1   0   17.27    2.45
  -3   1   0   31.96    4.95
  -3  -1   0   29.10    4.81
   3  -1   0   27.28    4.43
   3   1   0   29.68    3.36
   3  -1   1  812.40   20.85
   3  -1   1  808.33   20.17
   3   1   1  828.84   21.63
  -3   1  -1  800.59   20.10
  -3  -1  -1  831.89   21.62
   3  -1   1  775.96   21.88
  -3  -1  -1  833.03   22.51
   3   1   1  774.03   20.01
  -3  -1  -2   58.16    5.30
   3  -1   2   53.19    4.38
   3   1   2   49.39    4.64
  -3   1  -2   61.19    5.07
  -3  -1  -2   53.11    4.55
  -3  -1  -2   76.37   11.87
   3  -1   2   46.60    7.23
   3   1   2   50.88    4.49
  -3  -1  -3   29.39    5.97
   3  -1   3   27.20    2.98
  -3   1  -3   21.73    2.50
  -3  -1  -3   28.26    3.38
  -3   1  -3   28.62    6.30
  -3  -1  -3   38.64    7.36
   3   1   3   19.10    2.53
  -3  -1  -4   -2.11    3.04
   3  -1   4    5.19    2.94
  -3   1  -4    3.97    1.84
  -3  -1  -4    6.75    2.27
  -3  -1  -5  920.94   23.78
   3  -1   5  973.29   25.00
  -3   1  -5  956.50   24.49
   3  -1   6 1774.67   69.51
  -3   1  -6 1538.60   61.50
  -3  -1  -7  677.92   27.61
   3  -1   7  716.83   29.38
   3   1   7  687.28   28.51
  -3   1  -7  740.53   31.43
   3  -1   8    8.08    2.14
   3   1   8   16.37    4.63
  -3   1  -8   10.28    4.51
  -3  -1  -8    8.06    3.65
   3  -1   9  277.42   12.04
   3   1   9  278.50   12.20
  -3   1  -9  301.00   16.26
  -3  -1  -9  261.29   12.60
   3  -1  10   24.02    4.37
   3   1  10    9.98    3.05
  -3   1 -10   22.41    4.02
  -3  -1 -10   21.86    4.92
   3  -1  11  108.13   10.86
   3   1  11  117.96   11.70
  -3   1 -11  134.18   20.96
  -3  -1 -11  115.00   11.79
   3  -1  12  654.41   35.37
   3   1  12  646.74   35.07
  -3   1 -12  628.58   36.72
  -3  -1 -12  691.42   37.73
   3  -1  13  372.75   16.03
   3   1  13  368.34   16.05
  -3   1 -13  386.53   18.48
  -3  -1 -13  364.90   16.18
   3  -1  14  559.69   22.61
   3   1  14  497.68   20.43
  -3   1 -14  535.13   21.99
  -3  -1 -14  503.73   21.18
   3  -1  15  126.66    8.37
   3   1  15  128.17    9.50
  -3   1 -15  134.65   21.82
  -3  -1 -15   95.32    8.19
   3  -1  16  150.47    9.81
   3   1  16  161.02    9.90
  -3   1 -16  153.80   25.45
  -3  -1 -16  118.38    8.96
   3  -1  17   81.99    9.17
   3   1  17   60.86    7.55
  -3   1 -17   80.05   13.90
  -3  -1 -17   49.04    7.09
   3  -1  18   36.29    7.50
   3   1  18   27.07    6.75
  -3   1 -18   43.16    9.13
  -3  -1 -18   17.94    5.24
   3  -1  19    5.25    3.64
   3   1  19   16.85    6.75
  -3   1 -19   12.63    5.32
  -3  -1 -19   10.15    5.84
   3  -1  20    7.14    4.62
   3   1  20   11.72    5.80
  -3   1 -20   10.23    4.67
  -3  -1 -20   12.99    5.95
   3  -1  21    4.96    3.05
   3   1  21    1.51    3.41
  -3   1 -21    4.35    4.03
  -3  -1 -21   16.60    5.88
   3  -1  22    7.74    3.70
  -3   1 -22    5.74    3.88
   3  -1  23   25.37    6.96
   3   1  23   32.91    9.29
  -3   1 -23   24.67    9.93
  -3  -1 -23    7.36    4.81
   3  -1  24   32.61   10.36
   3   1  24    8.19    4.37
  -3   1 -24   22.98    7.93
  -3  -1 -24   23.97    7.45
  -3  -2  26   14.60    7.76
  -3   2  26    2.68    3.16
   3  -2 -26   15.36    6.49
  -3  -2  25  216.36   29.27
  -3   2  25  227.18   10.41
   3  -2 -25  228.54   10.60
  -3  -2  24    8.08    5.80
  -3   2  24    6.15    3.52
   3   2 -24    2.45    1.71
   3  -2 -24   10.34    3.18
  -3  -2  23   56.79   13.42
  -3   2  23   54.71    7.56
   3   2 -23   45.70    5.94
   3  -2 -23   46.40    6.53
  -3  -2  22    2.61    2.41
  -3   2  22    6.67    2.84
   3   2 -22    2.67    2.04
   3  -2 -22    5.39    2.30
  -3  -2  21    4.51    3.47
  -3   2  21    3.99    2.90
   3   2 -21    7.37    2.62
   3  -2 -21    6.48    2.58
  -3  -2  20    3.44    2.96
  -3   2  20    4.61    2.83
   3   2 -20   12.37    3.33
   3  -2 -20   16.48    4.54
  -3  -2  19    9.02    3.79
  -3   2  19    3.11    2.54
   3   2 -19    5.68    2.58
   3  -2 -19   11.41    4.52
  -3  -2  18    5.64    4.04
  -3   2  18    6.68    2.96
   3   2 -18    3.94    1.79
   3  -2 -18   21.33    5.64
  -3  -2  17  163.16    6.83
  -3  -2  17  151.25    8.81
  -3   2  17  201.80   10.10
   3   2 -17  188.57    9.03
   3  -2 -17  197.87   10.86
  -3  -2  16    0.42    0.70
  -3  -2  16    2.53    2.42
  -3   2  16    1.84    2.07
   3   2 -16   11.21    3.44
   3  -2 -16   14.15    4.80
  -3  -2  15 1108.05   38.35
  -3  -2  15 1163.86  209.51
  -3   2  15 1214.45  217.42
   3   2 -15 1152.88   40.99
   3  -2 -15 1157.11   42.28
  -3  -2  14   14.48    3.50
  -3  -2  14   17.65    4.09
  -3   2  14   18.13    4.14
   3   2 -14   14.04    3.28
   3  -2 -14   16.44    4.84
  -3  -2  13   14.01    3.34
  -3  -2  13   13.05    4.05
  -3   2  13   14.18    3.56
   3   2 -13   16.26    3.46
   3  -2 -13    4.54    2.33
  -3  -2  12   89.43   14.96
  -3   2  12   65.56    6.68
   3   2 -12   65.65    6.59
   3  -2 -12   71.83    7.70
   3  -2 -11  333.32   11.71
  -3  -2  11  342.05   16.44
  -3   2  11  376.21   15.06
   3   2 -11  348.98   13.11
   3  -2 -11  322.55   13.44
   3  -2 -10    0.83    0.68
  -3  -2  10    3.66    2.35
  -3   2  10    3.46    1.92
   3  -2 -10    4.67    1.66
   3   2 -10    3.75    1.59
   3  -2 -10    7.89    3.27
   3  -2  -9   97.51    9.60
  -3  -2   9  109.32    8.60
  -3   2   9  124.08   14.19
   3  -2  -9   83.94    5.73
   3   2  -9  106.22    6.87
   3  -2  -9   87.85    7.19
   3  -2  -8    9.72    1.65
  -3  -2   8    8.39    3.18
  -3   2   8   12.67    3.22
   3  -2  -8   11.66    1.90
   3   2  -8   14.88    2.46
   3  -2  -8    7.32    2.38
   3  -2  -7  514.30   20.58
  -3  -2   7  489.69   21.58
  -3   2   7  508.17   22.40
   3  -2  -7  507.40   20.26
   3   2  -7  510.02   20.41
   3  -2  -6  935.42   23.14
  -3  -2   6  929.08   26.25
  -3   2   6  913.90   22.61
   3  -2  -6  915.06   22.22
   3   2  -6  859.81   21.63
  -3  -2   5  930.38   24.43
  -3   2   5  905.22   22.43
   3   2  -5  890.94   23.51
   3  -2  -5  893.79   21.56
   3   2  -5  891.83   22.83
   3   2  -4   21.60    4.47
   3  -2  -4   25.87    2.19
   3  -2  -4   22.59    2.13
   3   2  -4   25.48    3.71
   3   2  -4   32.31    5.18
  -3  -2   3    2.59    1.59
   3   2  -3   -0.59    1.87
   3  -2  -3    1.68    1.07
   3  -2  -3    1.40    1.07
   3  -2  -3   12.54    3.65
   3   2  -3    2.38    1.48
   3   2  -2  500.43   14.26
   3  -2  -2  487.86   12.17
   3  -2  -2  484.32   11.93
   3  -2  -2  470.06   18.40
  -3  -2   2  494.30   14.20
   3   2  -2  487.90   13.82
  -3  -2   1  120.89    5.48
   3  -2  -1  115.01    3.58
  -3   2   1  117.50    3.75
  -3  -2   1  118.44    5.14
   3  -2  -1  109.55    7.16
  -3  -2   1  116.40    5.26
   3   2  -1  107.87    4.23
  -3  -2   0   90.65   13.61
   3  -2   0   74.21    5.35
   3   2   0   71.88    6.13
  -3   2   0   69.69    5.09
  -3  -2   0   79.49    6.39
   3  -2   0   76.78   12.19
  -3  -2   0   68.27    6.39
   3   2   0   71.36    5.54
   3  -2   1  496.52   12.82
  -3   2  -1  477.43   12.38
   3   2   1  493.60   14.54
  -3  -2  -1  471.54   13.43
  -3  -2  -1  436.92   12.82
   3   2   1  465.73   12.80
  -3  -2  -2   13.93    3.57
   3  -2   2   13.26    1.92
  -3   2  -2    9.06    1.40
   3   2   2   11.74    2.87
  -3  -2  -2    7.31    2.12
  -3  -2  -2   16.17    2.92
   3   2   2   11.03    1.98
  -3  -2  -3   19.37    3.66
   3  -2   3   14.73    2.25
  -3   2  -3   12.47    1.70
   3   2   3   15.77    3.31
  -3   2  -3   19.75    5.42
  -3  -2  -3   24.15    5.26
   3   2   3   16.25    2.22
  -3  -2  -4  225.66    8.02
   3  -2   4  234.43    7.57
  -3   2  -4  219.74    6.99
   3   2   4  245.43    9.13
  -3   2  -4  237.55   11.68
  -3  -2  -4  221.82    8.41
  -3  -2  -5  878.54   35.42
   3  -2   5  893.46   35.62
  -3   2  -5  896.37   35.67
   3   2   5  874.46   35.61
  -3   2  -5  850.22   34.93
  -3  -2  -5  884.96   35.87
   3  -2   6 1612.72   63.19
  -3   2  -6 1737.94   68.79
  -3  -2  -6 1460.06   58.00
  -3  -2  -7  309.02   13.76
   3  -2   7  320.35   14.18
   3   2   7  325.88   15.15
  -3   2  -7  357.36   16.60
  -3  -2  -7  330.51   15.63
  -3  -2  -8   81.25   15.79
   3  -2   8   55.25    5.33
   3   2   8   92.63    8.43
  -3   2  -8   98.57   10.11
  -3  -2  -8   74.11    7.58
  -3  -2  -9  128.03   19.38
   3  -2   9  127.07    7.21
   3   2   9  119.56    6.98
  -3   2  -9  102.22   15.00
  -3  -2  -9  118.11   21.97
  -3  -2 -10   25.54    3.22
   3  -2  10   31.66    4.59
   3   2  10   27.70    4.92
  -3   2 -10   31.05    6.16
   3  -2  11   38.78    4.95
   3   2  11   48.42    6.09
  -3   2 -11   72.63   15.25
  -3  -2 -11   46.72    6.14
   3  -2  12   38.76    4.24
   3   2  12   44.57    4.68
  -3   2 -12   65.84   11.88
  -3  -2 -12   43.49    4.61
   3  -2  13  502.38   20.51
   3   2  13  514.38   21.36
  -3   2 -13  493.23   21.32
  -3  -2 -13  462.46   19.57
   3  -2  14  150.16   12.38
   3   2  14  137.34   10.93
  -3   2 -14  102.78   10.93
  -3  -2 -14  124.42    8.88
   3  -2  15  343.89   15.87
   3   2  15  329.03   15.42
  -3   2 -15  329.22   18.36
  -3  -2 -15  311.36   15.14
   3  -2  16   87.52    9.14
   3   2  16   72.62    8.23
  -3   2 -16   83.74   12.67
  -3  -2 -16   91.16   10.42
   3  -2  17   15.99    4.62
   3   2  17    9.45    3.93
  -3   2 -17   18.72    7.67
  -3  -2 -17   23.41    7.28
   3  -2  18   12.20    3.81
   3   2  18   12.33    5.29
  -3   2 -18   11.16    4.80
  -3  -2 -18   17.69    5.16
   3  -2  19   65.34    7.43
   3   2  19   54.00    6.15
  -3   2 -19   83.65   16.02
  -3  -2 -19   59.15    6.45
   3  -2  20   21.49    6.47
   3   2  20   33.29    8.44
  -3   2 -20   18.03    6.94
   3  -2  21    6.95    3.39
   3   2  21   24.24    7.04
  -3   2 -21   19.77    7.76
  -3  -2 -21   15.44    4.65
   3  -2  22    4.73    5.12
   3   2  22   10.18    5.02
  -3   2 -22    2.89    2.96
  -3  -2 -22    2.38    3.81
   3  -2  23   45.01    6.36
   3   2  23   16.44    6.72
  -3   2 -23   18.18   11.17
  -3  -2 -23   49.97    9.29
   3  -2  24   17.68    7.29
   3   2  24   20.48    8.09
  -3   2 -24   15.90    5.87
  -3  -2 -24   13.84    6.92
  -3  -3  26  163.84   30.72
  -3   3  26  139.28   24.33
   3  -3 -26  166.65   28.77
  -3  -3  25    3.61    4.85
  -3   3  25    6.95    4.20
   3  -3 -25    9.30    4.71
  -3  -3  24   36.94   12.01
  -3   3  24   51.93    7.96
   3  -3 -24   44.35    8.72
  -3  -3  23    5.40    4.73
  -3   3  23   14.06    5.28
   3  -3 -23   10.75    4.21
  -3  -3  22   82.82   13.97
  -3   3  22   72.32    8.77
   3   3 -22   74.43    7.26
   3  -3 -22   53.91    6.73
  -3  -3  21   30.49    9.54
  -3   3  21   43.67    9.65
   3   3 -21   29.81    6.40
   3  -3 -21   38.36    8.96
  -3  -3  20    6.50    3.74
  -3   3  20   11.59    3.73
   3   3 -20    9.91    2.91
   3  -3 -20   -0.53    2.95
  -3  -3  19    2.80    2.81
  -3   3  19   13.83    4.60
   3   3 -19    8.22    2.92
   3  -3 -19    7.64    4.38
  -3  -3  18   14.10    4.78
  -3   3  18    6.62    2.87
   3   3 -18   19.05    3.57
   3  -3 -18   10.58    4.61
  -3  -3  17   82.43   15.94
  -3   3  17   66.38    4.92
   3   3 -17   81.02    5.01
   3  -3 -17   67.48    6.45
  -3  -3  16  574.54   38.29
  -3   3  16  475.36   30.37
   3   3 -16  461.05   28.98
   3  -3 -16  499.83   32.37
  -3  -3  15   56.51   16.98
  -3   3  15   43.36    6.07
   3   3 -15   46.61    5.92
   3  -3 -15   43.69    6.94
  -3  -3  14   -1.34    3.26
  -3   3  14    9.03    3.63
   3   3 -14    2.54    1.44
   3  -3 -14   16.40    4.73
   3  -3 -13   24.23    4.74
  -3  -3  13   34.93    5.64
  -3   3  13   27.60    4.80
   3   3 -13   41.10    3.27
   3  -3 -13   28.04    5.63
   3  -3 -12  424.76   14.83
  -3  -3  12  491.83   22.32
  -3   3  12  478.25   17.87
   3   3 -12  445.23   15.97
   3  -3 -12  438.56   17.48
   3  -3 -11    4.39    1.15
  -3  -3  11    6.31    2.49
  -3   3  11    4.73    1.76
   3  -3 -11    4.44    1.70
   3   3 -11    7.44    1.86
   3  -3 -11    3.31    2.37
  -3  -3  10  381.91   16.04
  -3   3  10  370.76   14.04
   3  -3 -10  349.36   12.90
   3   3 -10  377.77   13.56
   3  -3 -10  354.23   14.66
  -3  -3   9    3.56    1.80
  -3   3   9    3.77    1.33
   3  -3  -9    2.09    1.01
   3  -3  -9   12.44    2.98
  -3  -3   8   24.62    5.02
  -3   3   8   24.84    4.78
   3  -3  -8   18.45    2.32
   3   3  -8   21.68    2.65
   3  -3  -8   26.81    5.01
  -3  -3   7   40.05    8.55
  -3   3   7   47.14    7.53
   3  -3  -7   36.89    4.10
   3   3  -7   48.23    6.22
   3   3  -7   39.52    3.65
  -3  -3   6  101.38   11.77
  -3   3   6   89.37    6.25
   3  -3  -6   99.70    6.13
   3   3  -6   98.00    6.99
  -3  -3   5   53.98    5.41
  -3   3   5   56.08    4.51
   3  -3  -5   53.64    3.75
   3   3  -5   47.75    4.08
   3  -3  -4  530.31   12.45
   3  -3  -4  529.58   12.48
   3   3  -4  535.85   15.73
   3   3  -4  502.99   12.69
   3   3  -3   73.57    7.31
  -3  -3   3   75.33    7.86
   3   3  -3   68.42    5.00
   3   3  -2    5.50    2.78
  -3  -3   2    8.80    1.65
   3   3  -2    5.38    1.07
   3  -3  -1   96.55    6.51
   3   3  -1   66.40    6.24
  -3   3   1   84.46    5.73
  -3  -3   1   87.25    7.30
   3   3  -1   79.99    5.95
   3  -3   0   21.87    1.92
  -3   3   0   25.09    2.14
   3   3   0   20.92    3.85
  -3  -3   0   27.92    6.14
   3   3   0   26.93    2.74
   3  -3   1    2.11    1.16
  -3   3  -1    1.59    1.22
   3   3   1   -3.91    2.76
  -3  -3  -1    4.99    1.94
   3   3   1    7.96    2.07
   3  -3   2   24.96    2.63
  -3   3  -2   22.73    2.32
   3   3   2   26.63    4.09
  -3   3  -2   29.11    4.06
  -3  -3  -2   23.92    4.06
   3   3   2   16.50    2.26
  -3  -3  -3   40.06    6.34
   3  -3   3   39.58    3.58
  -3   3  -3   35.26    3.07
   3   3   3   32.38    3.94
  -3   3  -3   41.19    7.04
  -3  -3  -3   27.55    3.24
   3   3   3   29.64    3.37
  -3  -3  -4  400.36   18.32
   3  -3   4  464.15   19.13
  -3   3  -4  415.43   17.18
   3   3   4  354.79   15.91
  -3   3  -4  403.37   21.98
  -3  -3  -4  420.08   18.04
  -3  -3  -5 2041.00  164.59
   3  -3   5 1910.89   74.35
  -3   3  -5 1889.86   73.62
   3   3   5 1999.23  161.47
  -3   3  -5 2077.25  167.73
  -3  -3  -5 1882.87   74.06
  -3  -3  -6  124.94   14.78
   3  -3   6  105.04    7.39
  -3   3  -6  102.66    7.15
   3   3   6  111.63    9.02
  -3   3  -6  147.62   23.66
  -3  -3  -6   94.05    7.69
  -3  -3  -7  459.55   20.70
   3  -3   7  475.76   18.03
   3   3   7  437.01   17.32
  -3  -3  -7  482.56   18.62
  -3  -3  -8  328.37   14.01
   3  -3   8  281.72   11.94
   3   3   8  321.01   13.71
  -3   3  -8  329.30   14.50
  -3  -3  -8  287.58   12.75
  -3  -3  -9   18.19    3.51
   3  -3   9    9.96    2.70
   3   3   9   12.06    3.99
  -3   3  -9   24.18    4.90
  -3  -3  -9   21.28    4.57
  -3  -3 -10    4.30    2.20
   3  -3  10    6.55    2.68
   3   3  10    9.77    4.12
  -3   3 -10    8.87    4.37
  -3  -3 -10    1.10    2.64
  -3  -3 -11  133.90   21.77
   3  -3  11  111.79    6.21
   3   3  11  110.82    7.08
  -3   3 -11  105.14   12.14
  -3  -3 -11  119.60    8.09
  -3  -3 -12    4.93    3.50
   3  -3  12    7.21    3.90
   3   3  12    6.47    3.09
  -3   3 -12    7.92    3.69
  -3  -3 -13   61.36    7.92
   3  -3  13   58.86    7.85
   3   3  13   80.90   10.59
  -3   3 -13   77.47   17.87
   3  -3  14  399.44   26.22
   3   3  14  385.11   25.67
  -3   3 -14  346.39   24.66
  -3  -3 -14  365.60   24.46
   3  -3  15   40.06    6.45
   3   3  15   38.86    6.96
  -3   3 -15   60.07   11.74
  -3  -3 -15   46.45   10.84
   3  -3  16    4.21    3.06
   3   3  16    3.82    5.27
  -3   3 -16    0.45    2.54
  -3  -3 -16   15.04    4.39
   3  -3  17    3.49    3.18
   3   3  17    2.82    3.64
  -3   3 -17    7.74    4.82
  -3  -3 -17    9.90    5.41
   3  -3  18   65.57    6.03
   3   3  18   64.95    6.12
  -3   3 -18   82.71   11.60
  -3  -3 -18   64.64    9.88
   3  -3  19   40.84    9.49
   3   3  19   25.47    7.35
  -3   3 -19   17.09    7.77
  -3  -3 -19   28.81    7.54
   3  -3  20   22.30    6.15
   3   3  20   36.14    8.82
  -3   3 -20   20.08    7.94
  -3  -3 -20   25.70    7.06
   3  -3  21    6.80    3.55
   3   3  21    2.44    4.61
  -3   3 -21    2.38    1.72
  -3  -3 -21    6.79    3.63
   3  -3  22  119.17   15.14
   3   3  22   83.66   12.13
  -3   3 -22   62.20   18.47
  -3  -3 -22   89.18   12.62
   3  -3  23   81.67   12.34
   3   3  23   97.04   14.62
  -3   3 -23   76.67   17.05
  -3  -3 -23  105.49   16.39
   3  -3  24   10.21    4.39
   3   3  24   22.32    7.49
  -3   3 -24    4.69    3.97
  -3  -3 -24   11.84    5.86
   3  -4 -26    5.39    3.08
  -3  -4  25   40.18   14.17
  -3   4  25   46.80    9.05
   3  -4 -25   58.72   10.90
  -3  -4  24   31.64   18.75
  -3   4  24   33.54    8.31
   3  -4 -24   33.87    8.69
  -3   4  23  106.97   13.40
   3  -4 -23  123.39   15.83
  -3  -4  22   11.60    5.61
  -3   4  22   14.25    4.75
   3  -4 -22   14.22    5.39
  -3  -4  21    5.54    3.25
  -3   4  21    3.80    4.46
   3  -4 -21    7.29    3.09
  -3  -4  20   16.66    7.02
  -3   4  20    7.09    2.66
   3   4 -20   18.99    3.04
   3  -4 -20   21.48    6.03
  -3  -4  19    5.38    2.63
  -3   4  19   10.84    3.06
   3   4 -19    3.30    1.95
   3  -4 -19   10.72    4.51
  -3  -4  18    0.73    3.54
  -3   4  18    0.40    2.32
   3   4 -18    0.20    1.05
   3  -4 -18    5.66    4.35
  -3  -4  17  144.07   12.06
  -3   4  17  135.88   11.85
   3   4 -17  116.87    9.63
   3  -4 -17  141.10   26.90
  -3  -4  16  125.66    8.67
  -3   4  16  134.40   27.27
   3   4 -16  113.23    5.63
   3  -4 -16  130.88   26.98
   3  -4 -15    8.38    1.80
  -3  -4  15   30.23    6.12
  -3   4  15    8.84    3.35
   3   4 -15   14.38    3.39
   3  -4 -15   22.02    5.32
   3  -4 -14   35.95    4.25
  -3  -4  14   55.13   10.95
  -3   4  14   47.35    6.24
   3   4 -14   39.53    4.97
   3  -4 -14   52.30    7.67
  -3  -4  13  104.55   19.22
  -3   4  13   92.35    5.03
   3   4 -13   91.26    4.24
   3  -4 -13   74.26    6.27
  -3  -4  12   42.30    7.79
  -3   4  12   33.54    3.14
   3   4 -12   28.21    4.28
   3  -4 -12   46.55    5.34
  -3  -4  11    3.64    1.95
  -3   4  11    2.90    1.58
   3  -4 -11    2.70    1.27
   3   4 -11    2.35    1.01
   3  -4 -11   -4.71    2.69
  -3  -4  10  224.06   12.72
  -3   4  10  226.73    8.91
   3  -4 -10  223.88    8.68
   3   4 -10  216.78    7.75
   3  -4 -10  237.39   11.19
  -3  -4   9   79.54   13.15
  -3   4   9   69.95    5.70
   3  -4  -9   67.68    5.42
   3   4  -9   78.79    5.97
   3   4  -9   80.85    6.01
   3  -4  -9   62.08    6.18
  -3  -4   8  109.10   18.62
  -3   4   8  107.57    8.22
   3  -4  -8  106.63    8.06
   3   4  -8  104.61    7.82
   3   4  -8  101.94    7.39
   3  -4  -8  116.48   10.20
  -3  -4   7   99.12   17.55
  -3   4   7   86.29    6.90
   3  -4  -7   83.90    6.36
   3   4  -7   90.26    6.54
   3   4  -7   87.38    6.32
  -3  -4   6    5.30    2.19
  -3   4   6    7.13    1.35
   3  -4  -6    4.00    0.66
   3   4  -6    5.53    0.74
   3   4  -6    8.22    1.03
  -3  -4   5  136.05    9.45
   3   4  -5  139.49    8.21
   3   4  -4   11.85    3.40
   3   4  -4    5.31    0.90
   3   4  -3  257.32   12.24
  -3  -4   3  314.76   13.16
   3   4  -3  296.81   12.03
   3   4  -2   17.57    4.39
  -3  -4   2   20.26    3.53
   3   4  -2   17.41    2.45
   3   4  -1   14.41    3.50
  -3  -4   1   27.79    5.11
   3   4  -1   20.85    2.65
   3  -4   0   11.97    2.07
  -3   4   0    9.80    1.28
   3   4   0    9.75    2.50
  -3  -4   0   16.82    2.92
   3   4   0   12.29    2.06
   3  -4   1   74.54    4.80
  -3   4  -1   59.40    3.90
   3   4   1   55.16    5.68
  -3  -4  -1   58.83    4.59
   3   4   1   51.12    3.84
   3  -4   2   63.73    4.36
  -3   4  -2   71.14    4.87
   3   4   2   59.43    5.61
  -3  -4  -2   65.18    5.51
   3   4   2   63.77    4.75
   3  -4   3    6.49    1.56
  -3   4  -3    6.38    1.46
   3   4   3    2.64    2.98
  -3   4  -3   11.62    4.02
  -3  -4  -3    9.20    2.95
   3   4   3    6.28    1.47
   3  -4   4  220.28   13.50
  -3   4  -4  224.32   13.68
   3   4   4  238.45   12.26
  -3  -4  -4  229.02   19.57
   3  -4   5   35.56    4.60
  -3   4  -5   43.99    3.73
   3   4   5   35.59    5.44
  -3   4  -5   59.94   12.11
  -3  -4  -5   40.74    4.86
  -3  -4  -6   20.85    4.44
   3  -4   6   16.14    2.55
  -3   4  -6   16.78    2.35
   3   4   6   22.91    4.54
  -3   4  -6   25.32    7.70
  -3  -4  -6   19.55    3.68
  -3  -4  -7   65.03    8.95
   3  -4   7   58.17    5.41
   3   4   7   57.00    6.50
  -3   4  -7   44.45    8.89
  -3  -4  -7   60.42    6.12
  -3  -4  -8  288.88   12.69
   3  -4   8  288.01   11.83
   3   4   8  290.86   13.06
  -3   4  -8  319.85   14.54
  -3  -4  -8  322.23   14.21
  -3  -4  -9   18.66    3.36
   3  -4   9   20.93    3.50
  -3   4  -9   18.05    3.45
  -3  -4  -9   21.94    4.45
  -3  -4 -10    8.34    2.33
   3  -4  10   17.93    3.62
   3   4  10   14.05    4.05
  -3   4 -10   21.49    4.84
  -3  -4 -10   20.46    4.74
  -3  -4 -11   92.07    6.06
   3  -4  11  103.46    6.06
   3   4  11   95.05    6.52
  -3   4 -11  101.22    9.79
  -3  -4 -11   87.10    6.90
  -3  -4 -12    3.69    1.23
   3  -4  12    6.97    4.06
   3   4  12    6.84    3.22
  -3   4 -12   15.09    5.17
  -3  -4 -12    7.48    3.19
  -3  -4 -13   12.73    3.24
   3  -4  13   22.95    4.35
   3   4  13   16.63    5.04
  -3   4 -13   14.58    4.55
  -3  -4 -13   20.90    4.99
  -3  -4 -14   18.51    3.55
   3  -4  14   14.56    4.88
   3   4  14   16.65    5.30
  -3   4 -14   10.24    4.90
  -3  -4 -14   12.28    3.90
  -3  -4 -15  425.25   26.82
   3  -4  15  511.63   32.57
   3   4  15  480.91   31.12
  -3   4 -15  441.55   29.08
   3  -4  16    5.74    3.18
   3   4  16    0.81    3.25
  -3   4 -16    4.10    3.76
   3  -4  17    2.02    2.92
   3   4  17    1.26    3.78
  -3   4 -17    3.57    3.98
  -3  -4 -17    9.28    4.64
   3  -4  18    0.58    3.21
   3   4  18    7.15    3.59
  -3   4 -18    4.25    2.43
  -3  -4 -18    2.92    3.01
   3  -4  19   21.06    5.79
   3   4  19   33.06    8.56
  -3   4 -19   13.38    5.87
  -3  -4 -19   11.14    5.12
   3  -4  20   60.88    8.41
  -3   4 -20   31.08   10.02
  -3  -4 -20   37.12    9.29
   3  -4  21  106.28   13.72
  -3   4 -21  124.60   19.10
  -3  -4 -21  123.06   16.30
   3  -4  22    9.80    4.86
   3   4  22   16.00    7.11
  -3   4 -22   16.07    7.96
  -3  -4 -22   12.33    6.71
   3  -4  23   57.38   11.19
   3   4  23   79.58   14.00
  -3   4 -23   36.57   18.08
  -3  -4 -23   61.99   12.18
   3  -4  24    8.06    5.70
   3   4  24    5.59    3.87
  -3   4 -24    7.23    5.34
  -3  -4 -24    2.79    3.27
  -3  -5  25   27.25   15.09
  -3   5  25   42.54    8.73
   3  -5 -25   74.54   14.51
  -3  -5  24   49.16   18.73
  -3   5  24   56.65    9.11
   3  -5 -24   76.67   12.03
  -3  -5  23    8.95    4.63
  -3   5  23    4.32    2.63
   3  -5 -23    4.49    3.19
  -3  -5  22   39.58   17.47
  -3   5  22   39.14    7.84
   3  -5 -22   60.47   10.22
  -3  -5  21    7.27    3.22
  -3   5  21    7.59    3.13
   3  -5 -21   17.66    5.74
  -3  -5  20   44.40   14.19
  -3   5  20   60.10    6.60
   3  -5 -20   67.23    8.46
  -3  -5  19   73.61   23.25
  -3   5  19  113.78    6.96
   3  -5 -19  112.72    8.88
  -3  -5  18  113.79   25.69
  -3   5  18  116.00    9.16
   3  -5 -18  118.98   10.82
  -3  -5  17    9.43    3.25
  -3   5  17   13.67    4.14
   3   5 -17    4.82    1.69
   3  -5 -17    9.19    3.90
  -3  -5  16   17.32    4.72
  -3   5  16   28.58    5.16
   3   5 -16   22.61    3.45
   3  -5 -16   25.63    5.68
  -3  -5  15  187.21   12.00
  -3   5  15  183.01    8.61
   3   5 -15  147.13    6.14
   3  -5 -15  174.68   10.39
  -3  -5  14  110.45   22.64
  -3   5  14  121.75    6.69
   3   5 -14  104.64    4.88
   3  -5 -14  113.94    9.10
  -3  -5  13  174.99    9.84
  -3   5  13  178.33    8.43
   3   5 -13  156.16    5.99
   3  -5 -13  155.49    9.45
  -3  -5  12  141.85   24.38
  -3   5  12  142.99    8.58
   3  -5 -12  101.43    5.08
   3   5 -12  114.12    4.15
   3  -5 -12  121.45    8.34
  -3  -5  11   53.32    8.39
  -3   5  11   45.84    3.24
   3  -5 -11   46.20    3.06
   3  -5 -11   58.73    5.79
  -3   5  10    1.86    1.04
   3  -5 -10    3.25    1.54
   3  -5 -10    8.96    3.28
  -3   5   9  206.16    7.95
   3  -5  -9  205.11    7.88
   3  -5  -9  220.57   10.63
  -3  -5   8    3.14    2.19
  -3   5   8    5.12    1.26
   3  -5  -8    4.26    0.82
   3  -5  -8    4.91    2.80
  -3  -5   7   52.44   11.25
  -3   5   7   38.88    3.15
   3  -5  -7   37.84    3.09
  -3  -5   6   33.54    5.41
  -3   5   6   28.93    3.05
   3  -5  -6   27.53    2.42
   3   5  -5  160.94    8.63
   3   5  -4    0.94    3.77
   3   5  -4    1.11    0.53
   3   5  -3   18.15    5.01
  -3  -5   3   11.30    2.60
   3   5  -2  352.96   16.08
  -3  -5   2  309.13   13.68
   3   5  -2  292.24   11.94
   3   5  -1   59.02    5.82
  -3  -5   1   75.27    5.44
   3   5  -1   56.75    3.94
   3  -5   0    0.53    0.44
  -3   5   0    1.69    0.62
   3   5   0   -0.17    3.28
  -3  -5   0    3.90    1.67
   3   5   0    3.30    1.29
   3  -5   1  318.77   13.07
  -3   5  -1  319.52   12.89
   3   5   1  302.39   14.45
  -3  -5  -1  290.67   12.82
   3   5   1  273.29   11.62
   3  -5   2   33.06    6.06
  -3   5  -2   34.65    4.02
   3   5   2   25.56    4.54
  -3  -5  -2   29.40    4.18
   3   5   2   26.98    3.43
   3  -5   3    0.35    1.10
  -3   5  -3    2.59    1.46
   3   5   3    7.45    4.47
  -3  -5  -3   12.78    3.53
   3  -5   4  329.42   12.52
  -3   5  -4  271.86   10.38
   3   5   4  322.90   14.06
  -3  -5  -4  292.65   12.22
   3  -5   5   35.18    3.54
  -3   5  -5   21.99    2.81
   3   5   5   51.34    6.60
  -3   5  -5   30.37    4.39
  -3  -5  -5   25.56    3.72
   3  -5   6    9.03    2.25
   3   5   6   10.04    3.78
  -3   5  -6   15.91    3.21
  -3  -5  -6    6.91    2.57
   3  -5   7   74.11    7.65
   3   5   7   75.39    8.70
  -3   5  -7   78.59   11.37
  -3  -5  -7   71.84    8.23
  -3  -5  -8  227.65   10.99
   3  -5   8  197.76    9.06
   3   5   8  243.87   11.44
  -3   5  -8  202.56   10.78
  -3  -5  -8  196.80    9.99
  -3  -5  -9   57.92   13.58
   3  -5   9   72.57    4.97
   3   5   9   65.24    5.89
  -3   5  -9   60.18   13.34
  -3  -5  -9   56.26    5.18
  -3  -5 -10   16.64    3.91
   3  -5  10   22.90    4.89
   3   5  10   11.69    4.75
  -3   5 -10   12.31    3.49
  -3  -5 -10   13.49    4.21
  -3  -5 -11    4.26    1.69
   3  -5  11    6.59    2.71
   3   5  11   13.76    4.85
  -3   5 -11    8.28    3.55
  -3  -5 -11    3.88    3.08
  -3  -5 -12   89.25   16.19
   3  -5  12   77.19    6.64
   3   5  12   89.83    6.85
  -3   5 -12   98.03    7.85
  -3  -5 -12   74.15    6.11
  -3  -5 -13    6.80    2.17
   3  -5  13   12.05    4.63
   3   5  13   13.28    4.39
  -3   5 -13   13.24    3.81
  -3  -5 -13   13.62    4.51
  -3  -5 -14    7.50    2.67
   3  -5  14   11.26    5.09
  -3   5 -14    9.19    4.39
  -3  -5 -14   11.00    3.89
  -3  -5 -15    2.47    1.90
   3  -5  15   15.12    6.08
  -3   5 -15    7.65    5.03
  -3  -5 -15   12.18    4.14
  -3  -5 -16    7.61    2.74
   3  -5  16    8.32    4.67
  -3   5 -16    7.10    3.21
  -3  -5 -16    9.54    4.21
  -3  -5 -17   27.36    6.32
   3  -5  17   25.20    6.62
   3   5  17   12.06    4.81
  -3   5 -17   23.27    7.01
  -3  -5 -17   14.20    4.99
   3  -5  18    5.12    2.84
   3   5  18   -2.57    3.13
  -3   5 -18   10.20    4.76
   3  -5  19    3.48    2.90
   3   5  19   15.39    5.46
  -3   5 -19    3.41    1.69
  -3  -5 -19    9.71    4.74
   3  -5  20   34.88    7.34
   3   5  20   34.78    7.70
  -3   5 -20   24.92   10.14
  -3  -5 -20   39.63    8.67
   3  -5  21   -1.01    3.10
   3   5  21    2.69    3.45
  -3   5 -21    5.99    4.27
  -3  -5 -21   15.86    6.29
   3  -5  22  102.54   14.72
   3   5  22  139.56   19.86
  -3   5 -22   67.33   26.97
  -3  -5 -22  140.36   19.83
   3  -5  23    6.19    4.32
  -3   5 -23    5.20    4.63
  -3  -5 -23   12.89    6.59
  -3   6  24   14.95    5.58
   3  -6 -24   22.15    7.62
  -3  -6  23   48.90   21.52
  -3   6  23   72.59   10.94
   3  -6 -23   76.54   12.55
  -3  -6  22    5.51    2.68
  -3   6  22    3.47    2.34
   3  -6 -22   18.67    6.77
  -3  -6  21   32.60   13.60
  -3   6  21   39.41    7.82
   3  -6 -21   58.29    8.56
  -3  -6  20   18.83    8.51
  -3   6  20    9.12    3.58
   3  -6 -20    8.30    3.53
  -3  -6  19   37.56   12.54
  -3   6  19   23.90    5.42
   3  -6 -19   36.23    8.45
  -3   6  18  168.22    8.20
   3  -6 -18  184.07   11.57
  -3   6  17  115.18    8.97
   3  -6 -17  120.47   10.96
  -3   6  16  117.04    8.77
   3  -6 -16  110.53    9.33
  -3   6  15  153.13   10.59
   3  -6 -15  149.08   11.90
  -3  -6  14   22.05    6.77
  -3   6  14   14.81    3.16
   3  -6 -14   23.33    5.36
  -3  -6  13   74.31   15.04
  -3   6  13   68.77    4.36
   3  -6 -13   70.42    6.63
  -3  -6  12   78.09   18.65
  -3   6  12   92.29   16.94
   3  -6 -12   61.81    7.35
   3  -6 -12   85.79   11.15
  -3  -6  11   70.17   18.70
  -3   6  11   68.93    8.08
   3  -6 -11   57.77    6.99
   3  -6 -11   58.98    8.57
  -3  -6  10   53.40   10.49
  -3   6  10   49.04    3.06
   3  -6 -10   35.19    2.52
   3  -6 -10   43.46    4.73
  -3  -6   9  341.54   22.34
  -3   6   9  316.12   16.76
   3  -6  -9  316.47   16.78
   3  -6  -9  368.67   21.31
  -3  -6   8  140.70   24.07
  -3   6   8  135.57   11.91
   3  -6  -8  144.13    5.71
   3  -6  -8  134.62   13.19
  -3  -6   7  212.08   10.44
  -3   6   7  216.77    7.78
   3  -6  -7  198.57    7.22
   3  -6  -7  228.40   11.13
  -3   6   6  198.04    6.90
  -3   6   6  213.96    7.40
   3   6  -6  203.90   10.22
   3   6  -5    2.57    2.62
   3   6  -4  120.33    7.45
   3   6  -3   62.05    6.70
  -3  -6   3   62.09    6.45
   3   6  -3   47.74    3.78
   3   6  -2  142.91    8.19
  -3  -6   2  146.70    6.09
   3   6  -2  124.36    5.02
  -3   6   1  152.74    5.40
  -3   6   1  151.92    5.42
   3   6  -1  153.68    8.71
  -3  -6   1  152.92    6.56
   3   6  -1  146.96    6.12
  -3   6   0  102.34    7.60
   3   6   0  112.28   10.07
  -3   6   0  100.57    7.53
  -3  -6   0   94.16    7.66
   3   6   0   86.93    6.93
   3  -6   1   83.30    7.32
  -3   6  -1   92.24    7.09
   3   6   1   86.32    8.59
  -3  -6  -1   83.88    7.15
   3   6   1   80.04    6.49
   3  -6   2   69.83    6.02
  -3   6  -2   58.57    4.79
   3   6   2   43.32    5.46
  -3  -6  -2   60.74    5.98
   3   6   2   63.99    5.64
   3  -6   3    8.34    3.76
  -3   6  -3    5.56    1.35
   3   6   3    6.34    3.19
  -3  -6  -3    0.94    1.95
   3  -6   4   59.26    9.49
  -3   6  -4   33.75    3.62
   3   6   4   51.59    6.60
  -3  -6  -4   46.07    5.47
   3  -6   5  210.38   10.54
  -3   6  -5  161.83    7.00
   3   6   5  195.49   10.05
  -3  -6  -5  196.28    9.33
   3  -6   6    5.89    2.73
   3   6   6    6.69    3.63
  -3   6  -6    4.42    3.39
  -3  -6  -6   -0.28    2.30
   3  -6   7  225.88   13.10
  -3   6  -7  238.76   14.75
  -3  -6  -7  227.39   14.24
   3  -6   8  340.63   19.05
  -3   6  -8  288.30   29.47
  -3  -6  -8  297.18   17.41
   3  -6   9   75.90    9.26
  -3   6  -9   56.21   12.50
  -3  -6  -9   86.11   11.17
  -3  -6 -10  107.77    9.52
   3  -6  10   83.92   10.22
   3   6  10   90.71   11.47
  -3   6 -10   62.46   15.54
  -3  -6 -10  105.56    7.48
  -3  -6 -11   11.60    3.77
   3  -6  11    5.41    2.52
   3   6  11    7.49    3.78
  -3   6 -11   14.07    5.50
  -3  -6 -11   20.88    3.91
  -3  -6 -12   83.76   13.98
   3  -6  12   64.67    6.32
   3   6  12   57.60    5.98
  -3   6 -12   78.64   16.94
  -3  -6 -12   71.34    6.76
  -3  -6 -13  161.58   22.93
   3  -6  13  173.26   12.40
   3   6  13  192.19   14.93
  -3   6 -13  167.15   22.57
  -3  -6 -13  158.43   12.71
  -3  -6 -14   75.30   20.30
   3  -6  14   67.45    9.53
   3   6  14   51.04    8.03
  -3   6 -14   70.74   18.12
  -3  -6 -14   62.09   10.03
  -3  -6 -15   14.05    4.50
   3  -6  15   20.43    4.31
   3   6  15   19.34    5.04
  -3   6 -15   15.98    6.51
  -3  -6 -15    6.98    4.03
  -3  -6 -16    3.39    3.03
   3  -6  16   11.85    4.99
   3   6  16    7.18    4.56
  -3   6 -16   11.05    4.81
  -3  -6 -16    3.66    3.44
  -3  -6 -17   69.62   12.52
   3  -6  17   89.36    9.05
   3   6  17   92.16    9.60
  -3   6 -17   82.50   20.29
  -3  -6 -17   89.69   10.07
  -3  -6 -18    5.58    2.17
   3  -6  18    7.88    3.33
   3   6  18    5.16    5.11
  -3   6 -18    5.76    5.61
  -3  -6 -18   11.89    6.47
  -3  -6 -19   20.92    4.68
   3  -6  19   21.31    5.32
   3   6  19   34.53    9.19
  -3   6 -19   32.71    9.21
  -3  -6 -19   43.73    7.30
   3  -6  20   39.20    9.26
   3   6  20   37.40    9.89
  -3   6 -20   21.37   10.30
  -3  -6 -20   25.25    7.01
   3  -6  21   20.98    6.27
   3   6  21    6.27    3.96
  -3   6 -21   15.03    6.96
   3  -6  22    4.97    3.38
   3   6  22   21.43    7.75
  -3   6 -22    3.42    3.47
  -3  -6 -22   10.38    4.81
  -3  -7  23    7.67    4.50
  -3   7  22    9.23    3.92
   3  -7 -22   16.88    7.33
  -3   7  21   19.67    4.54
   3  -7 -21   29.62    8.42
  -3  -7  20   29.19   12.33
  -3   7  20   22.36    4.81
   3  -7 -20   60.30   11.01
  -3  -7  19   16.20    6.05
  -3   7  19   21.17    5.45
   3  -7 -19   21.10    6.75
  -3  -7  18   54.50   13.31
  -3   7  18   57.19    6.08
   3  -7 -18   96.41   10.50
  -3  -7  17    8.24    4.36
  -3   7  17   16.77    5.49
   3  -7 -17   19.15    5.57
  -3  -7  16  253.24   33.97
  -3   7  16  264.80   17.15
   3  -7 -16  226.42   16.37
  -3  -7  15    4.97    2.67
  -3   7  15    6.02    2.53
   3  -7 -15   27.61    8.67
  -3  -7  14  627.22   50.93
  -3   7  14  551.88   33.85
   3  -7 -14  644.28   41.12
  -3  -7  13   36.14   11.78
  -3   7  13   18.29    3.45
   3  -7 -13   25.47    6.53
  -3  -7  12  110.01   24.30
  -3   7  12   96.89    5.44
   3  -7 -12  101.73    8.28
  -3  -7  11    4.36    4.89
  -3   7  11    4.02    1.99
   3  -7 -11    2.85    1.40
   3  -7 -11   11.90    4.84
  -3  -7  10   -1.24    2.91
  -3   7  10    4.19    1.55
   3  -7 -10    9.17    4.13
  -3  -7   9   21.68    5.06
  -3   7   9   16.44    2.97
   3  -7  -9   16.37    2.92
   3  -7  -9    6.71    3.06
  -3  -7   8  603.61   33.49
  -3   7   8  576.71   29.81
   3  -7  -8  554.91   28.77
   3  -7  -8  620.24   34.08
  -3  -7   7  182.16   12.07
  -3   7   7  179.53    9.68
  -3   7   7  208.29   11.08
  -3   7   6  207.13   10.95
  -3   7   6  228.95   11.96
   3   7  -6  259.06   16.15
  -3   7   5   85.07    3.83
  -3   7   5   94.33    3.41
   3   7  -5   91.14    6.93
  -3  -7   4  179.34    6.11
  -3   7   3   27.67    2.50
  -3   7   3   28.57    2.58
   3   7  -3   25.99    4.62
  -3  -7   3   20.69    3.19
  -3   7   2   93.78    8.18
  -3   7   2   82.19    7.20
   3   7  -2   71.74    8.35
  -3  -7   2   88.45    8.05
   3   7  -2   81.42    7.36
  -3   7   1  146.79    5.44
  -3   7   1  136.07   19.31
   3   7  -1  147.73    8.59
  -3  -7   1  131.58   11.84
   3   7  -1  126.24   11.32
  -3   7   0    8.54    1.76
   3   7   0   14.17    4.11
  -3   7   0   12.66    2.62
  -3  -7   0    9.86    2.54
   3   7   0    7.70    2.19
   3  -7   1    7.31    1.86
  -3   7  -1    5.46    1.42
  -3  -7  -1   11.44    3.33
   3   7   1    8.34    2.33
   3  -7   2  233.06    9.08
  -3   7  -2  219.57    8.40
  -3  -7  -2  213.23    9.30
   3  -7   3  101.63    5.21
  -3   7  -3   84.97    4.30
   3   7   3   89.04    6.92
  -3  -7  -3   85.13    5.45
   3  -7   4  507.38   27.02
  -3   7  -4  487.84   25.77
   3   7   4  508.36   28.30
  -3  -7  -4  531.07   28.73
   3  -7   5   40.51    4.59
   3   7   5   51.82    5.28
  -3  -7  -5   43.26    4.08
   3  -7   6  576.50   30.68
   3   7   6  516.05   28.73
  -3  -7  -6  526.69   28.79
   3  -7   7  104.33    8.64
   3   7   7  123.16    8.60
  -3  -7  -7   99.81    7.40
   3  -7   8    2.67    2.29
   3   7   8    6.19    3.28
  -3  -7  -8   11.07    3.88
   3  -7   9   51.70   11.42
   3   7   9   54.07    5.91
  -3   7  -9   63.71    5.84
  -3  -7  -9   73.24    6.23
   3  -7  10   92.50   17.17
   3   7  10  109.21    8.22
  -3   7 -10   67.61    5.80
  -3  -7 -10   98.14    7.66
   3  -7  11  116.94    6.76
   3   7  11   98.97    7.77
  -3   7 -11   75.08   12.53
  -3  -7 -11  111.74    8.33
  -3  -7 -12  459.75   29.98
   3  -7  12  457.31   29.09
   3   7  12  483.93   31.47
  -3   7 -12  438.98   28.66
  -3  -7 -12  448.18   29.13
  -3  -7 -13   13.40    6.10
   3  -7  13    2.95    2.60
   3   7  13   25.23    7.41
  -3   7 -13   19.64    7.20
  -3  -7 -13   21.41    6.64
  -3  -7 -14    7.30    3.10
   3  -7  14    5.70    3.93
   3   7  14   11.19    4.96
  -3   7 -14    3.29    3.25
  -3  -7 -14   12.85    4.38
  -3  -7 -15    8.66    3.58
   3  -7  15    3.07    2.53
   3   7  15   14.26    7.04
  -3   7 -15    5.86    3.48
  -3  -7 -15    9.18    3.90
  -3  -7 -16   86.80   14.61
   3  -7  16  111.81   10.24
   3   7  16  112.62   11.15
  -3   7 -16  131.57   12.59
  -3  -7 -16  107.60   10.70
  -3  -7 -17    5.50    1.15
   3  -7  17    3.76    2.83
   3   7  17    6.38    3.29
  -3   7 -17   12.24    6.18
  -3  -7 -17    8.15    4.64
  -3  -7 -18    3.93    1.34
   3  -7  18    3.35    3.08
   3   7  18    4.10    3.35
  -3   7 -18   10.95    4.52
  -3  -7 -18    1.89    2.96
  -3  -7 -19    8.97    3.55
   3  -7  19    4.57    3.02
   3   7  19    3.86    3.46
  -3   7 -19    2.22    2.41
  -3  -7 -19    1.51    3.63
   3  -7  20   39.19    9.16
   3   7  20   61.28   10.96
  -3   7 -20   26.38   10.09
  -3  -7 -20   34.01    8.94
   3  -7  21   33.66   10.61
   3   7  21   56.67   10.93
  -3   7 -21   25.34   13.71
  -3  -7 -21   35.08   11.17
  -3  -8  22   11.53    4.77
   3  -8 -22    9.16    5.24
  -3  -8  21    9.06    4.48
   3  -8 -21    5.61    3.66
  -3  -8  20   13.70    5.26
   3  -8 -20   20.37    5.43
  -3  -8  19   11.75    6.66
   3  -8 -19   24.47    6.88
  -3  -8  18   30.21   10.87
  -3   8  18    9.49    2.72
   3  -8 -18   15.69    4.79
  -3  -8  17   34.69   12.28
  -3   8  17   46.04    5.04
   3  -8 -17   57.83    7.84
  -3  -8  16   19.90    6.61
  -3   8  16   12.64    4.40
   3  -8 -16   23.41    6.75
  -3  -8  15   29.47    8.87
  -3   8  15   32.83    4.79
   3  -8 -15   40.59    7.48
  -3  -8  14    4.48    4.74
  -3   8  14    4.66    2.06
   3  -8 -14    9.73    5.35
  -3  -8  13    1.67    3.82
  -3   8  13    8.58    2.37
   3  -8 -13   19.52    6.91
  -3  -8  12   53.41   15.38
  -3   8  12   52.25    4.93
   3  -8 -12   68.81    8.02
  -3  -8  11  310.22   26.75
  -3   8  11  293.17   11.43
   3  -8 -11  347.85   16.42
  -3  -8  10   20.37    6.56
  -3   8  10   12.33    2.46
   3  -8 -10   17.34    4.89
  -3  -8   9    9.56    5.50
  -3   8   9    2.79    1.15
  -3  -8   8  114.87    8.17
  -3   8   8  130.34   18.98
   3  -8  -8  109.72    7.72
  -3   8   7  287.72   10.55
  -3   8   7  324.53   11.80
   3   8  -7  348.04   16.33
   3  -8  -7  341.39   15.19
  -3   8   6   46.31    6.52
  -3   8   6   62.30    6.95
   3  -8  -6   87.32   11.18
  -3   8   5   92.38   16.99
  -3   8   5   91.78   10.04
  -3   8   4    5.68    1.14
  -3   8   4    4.80    1.05
  -3  -8   4    2.64    0.61
  -3   8   3   49.66    5.57
  -3   8   3   50.52    5.68
   3   8  -3   39.30    6.60
  -3  -8   3   49.77    5.66
  -3   8   2   65.71    2.93
  -3   8   2   71.90    3.28
   3   8  -2   71.23    5.96
  -3  -8   2   67.21    3.45
  -3   8   1    5.58    1.34
  -3   8   1    6.14    1.64
   3   8  -1    5.20    3.13
  -3  -8   1    2.78    1.40
  -3   8   0  137.19    7.66
   3   8   0  125.29    7.94
  -3   8   0  152.59    8.57
  -3  -8   0  153.07    9.00
   3   8   0  126.19    5.68
  -3   8  -1  110.41    5.02
   3   8   1  115.00    8.15
  -3   8  -1  105.16    4.91
  -3  -8  -1  119.52    6.50
   3  -8   2  154.98    6.67
  -3   8  -2  150.85    6.56
   3   8   2  154.22    9.02
  -3  -8  -2  163.86    8.07
   3  -8   3   57.54    6.83
  -3   8  -3   57.97    6.85
   3   8   3   53.26    7.60
  -3  -8  -3   70.89    8.78
   3  -8   4  123.07    5.88
   3   8   4  130.83    9.17
  -3  -8  -4  129.20    6.82
   3  -8   5   29.14    9.23
   3   8   5   33.99    5.96
  -3  -8  -5   29.11    4.69
   3  -8   6  464.64   29.40
   3   8   6  436.91   28.87
  -3  -8  -6  385.72   25.27
   3  -8   7  237.44   16.05
   3   8   7  187.04   14.21
  -3  -8  -7  237.10   16.84
   3  -8   8    5.92    2.56
   3   8   8    3.77    3.41
  -3  -8  -8   10.95    4.21
   3  -8   9   54.88   13.28
   3   8   9   21.38    5.29
  -3  -8  -9   47.70   10.63
   3  -8  10   61.69   16.69
   3   8  10   65.33    7.81
  -3  -8 -10   59.53    7.56
   3  -8  11   20.22    7.88
   3   8  11   26.68    7.93
  -3   8 -11   28.08    8.14
  -3  -8 -11   13.20    4.74
   3  -8  12    9.92    5.83
   3   8  12   11.01    4.39
  -3   8 -12   18.96    5.64
  -3  -8 -12   18.44    5.61
  -3  -8 -13   59.21   11.85
   3  -8  13   54.96   10.81
   3   8  13   95.66   10.38
  -3   8 -13   65.78    6.72
  -3  -8 -13   66.26    5.74
  -3  -8 -14   21.64    6.75
   3  -8  14   16.48    6.81
   3   8  14   21.08    6.25
  -3   8 -14   12.59    4.56
  -3  -8 -14   33.55    8.44
  -3  -8 -15  192.32   16.28
   3  -8  15  203.67   17.00
   3   8  15  195.86   17.12
  -3   8 -15  191.82   16.31
  -3  -8 -15  200.35   17.14
  -3  -8 -16   15.29    3.23
   3  -8  16   13.93    5.00
   3   8  16    8.59    3.95
  -3   8 -16    9.00    5.40
  -3  -8 -16   12.75    4.16
  -3  -8 -17    3.69    3.16
   3  -8  17    5.96    5.62
   3   8  17   10.19    4.27
  -3  -8 -17   17.66    6.37
  -3  -8 -18   12.71    4.76
   3  -8  18    6.76    3.02
   3   8  18    8.31    3.78
  -3   8 -18    9.14    5.56
  -3  -8 -18   23.89    6.67
   3  -8  19   11.75    8.32
   3   8  19   28.24    7.56
  -3   8 -19   13.41    7.36
  -3  -8 -19   24.74    7.30
   3  -8  20    3.29    2.18
   3   8  20    9.04    5.95
  -3   8 -20    9.88    5.50
  -3  -8 -20   23.48    8.78
  -3  -9  21   19.58   13.04
   3  -9 -21   37.00    9.07
  -3  -9  20   14.81    6.76
   3  -9 -20   10.01    6.62
  -3  -9  19   11.01    5.75
   3  -9 -19    5.55    3.71
  -3  -9  18    6.14    8.90
   3  -9 -18   12.15    5.81
  -3  -9  17   11.15    4.55
   3  -9 -17   15.55    6.04
  -3  -9  16    0.90    5.81
   3  -9 -16   15.88    5.88
  -3  -9  15   14.88    6.83
   3  -9 -15    9.71    4.73
  -3  -9  14    3.39    3.74
   3  -9 -14   17.06    6.78
  -3  -9  13    5.96    4.24
   3  -9 -13   16.69    5.11
  -3  -9  12  116.44   29.72
  -3   9  12  110.80    7.67
  -3  -9  11  119.55   15.48
  -3   9  11  115.79    7.41
   3  -9 -11  124.48   10.37
  -3  -9  10  143.79   12.70
  -3   9  10  139.81   11.13
   3  -9 -10  151.08   11.75
  -3   9   9   13.80    2.42
   3  -9  -9   14.34    4.98
  -3   9   8   14.11    2.28
   3   9  -8   21.42    4.96
   3  -9  -8   24.54    5.66
  -3   9   7   36.94    4.63
   3   9  -7   35.55    6.46
   3  -9  -7   54.74    6.21
  -3   9   6  221.98    8.35
   3   9  -6  200.67   11.40
   3  -9  -6  266.35   13.48
  -3   9   5    2.62    0.90
   3   9  -5    1.65    3.28
   3  -9  -5   13.09    6.09
  -3   9   4  101.94    4.64
   3   9  -4  114.01    8.52
  -3  -9   4   83.54    3.60
  -3   9   3    6.86    1.50
  -3   9   3   12.84    2.62
   3   9  -3   20.95    5.05
  -3  -9   3    9.14    2.05
  -3   9   2   59.34    3.25
   3   9  -2   53.75    5.57
  -3  -9   2   63.25    3.82
  -3   9   1  305.23   19.10
   3   9  -1  266.63   18.69
  -3  -9   1  271.97   17.39
  -3   9   0    2.19    0.88
   3   9   0    9.15    5.15
  -3   9   0    4.83    1.72
  -3  -9   0    3.65    1.58
  -3   9  -1    0.94    0.88
   3   9   1    6.49    4.56
  -3   9  -1    3.15    1.37
  -3  -9  -1    5.58    1.97
  -3   9  -2   23.63    2.24
   3   9   2   32.90    4.48
  -3   9  -2   27.97    2.77
  -3  -9  -2   26.54    3.04
   3  -9   3  148.42   10.12
   3   9   3  140.90   11.66
  -3  -9  -3  153.11   11.17
   3  -9   4   20.27   10.37
   3   9   4   31.99    6.58
  -3  -9  -4   24.18    4.58
   3  -9   5  396.67   16.02
   3   9   5  448.33   19.89
  -3  -9  -5  384.50   16.26
   3  -9   6   46.85   14.49
   3   9   6   33.05    6.21
  -3  -9  -6   52.93    4.97
   3  -9   7    3.18    1.78
   3   9   7   13.98    5.40
  -3  -9  -7    6.31    3.87
   3  -9   8    5.07    2.41
   3   9   8    9.85    4.22
  -3  -9  -8   10.71    4.20
   3  -9   9   36.85   13.17
   3   9   9   40.02    7.48
  -3  -9  -9   38.74    6.62
   3  -9  10   17.42    5.56
   3   9  10   23.61    5.91
  -3  -9 -10   19.57    4.04
   3  -9  11   51.63   15.48
   3   9  11   54.91    8.27
  -3  -9 -11   50.49    7.70
   3  -9  12   19.77    6.59
   3   9  12   12.30    4.96
  -3  -9 -12   23.28    5.61
   3  -9  13    0.68    2.88
   3   9  13    1.15    3.24
  -3  -9 -13    9.48    4.05
  -3  -9 -14   84.10    9.63
   3  -9  14   82.33   17.11
   3   9  14   76.39    8.77
  -3  -9 -14  103.22   11.06
  -3  -9 -15    5.16    4.35
   3  -9  15    9.45    4.27
   3   9  15   10.33    4.66
  -3   9 -15    5.97    3.76
  -3  -9 -15    4.88    2.78
   3  -9  16   30.42   13.40
   3   9  16   45.65    6.92
  -3   9 -16   55.00    7.94
  -3  -9 -16   38.13    7.89
  -3  -9 -17    3.30    2.04
   3  -9  17    1.68    2.23
   3   9  17    1.75    3.37
  -3   9 -17    6.08    3.70
  -3  -9 -17    7.25    3.28
  -3  -9 -18    1.80    2.04
   3  -9  18    5.22    3.59
   3   9  18   15.27    7.33
  -3   9 -18    2.70    2.19
  -3  -9 -18    4.51    3.34
   3  -9  19   63.13   11.92
   3   9  19   67.63   13.22
  -3   9 -19   32.59   19.39
  -3  -9 -19   54.80   12.10
  -3 -10  20    9.56    4.17
   3 -10 -20   21.91    7.74
  -3 -10  19   11.42    6.02
   3 -10 -19    9.09    4.50
  -3 -10  18   10.30    3.94
   3 -10 -18    8.07    3.98
  -3 -10  17   44.55   28.11
   3 -10 -17   94.03   12.93
  -3 -10  16   21.90   10.47
   3 -10 -16   27.25    6.52
  -3 -10  15   17.33    6.17
  -3 -10  14    2.58    1.78
   3 -10 -14    8.11    4.05
  -3 -10  13    4.54    1.95
   3 -10 -13    5.71    3.40
  -3 -10  12    3.87    3.97
   3 -10 -12   18.12    6.78
  -3 -10  11   32.18    8.90
   3 -10 -11   28.13    7.54
   3  10 -10   68.22    7.66
   3 -10 -10   65.45    6.82
   3  10  -9  234.10   17.10
   3 -10  -9  237.97   18.06
   3  10  -8    5.59    3.87
   3 -10  -8    2.91    3.29
   3  10  -7    9.32    5.59
   3 -10  -7    4.08    3.14
   3  10  -6   16.03    4.54
   3 -10  -6   11.37    5.05
   3  10  -5  169.97   13.09
   3 -10  -5  217.11   15.88
  -3  10   4   29.29    4.19
   3  10  -4   29.05    6.86
   3 -10  -4   33.25    6.94
  -3  10   3   42.25    4.05
   3  10  -3   32.96    6.48
  -3 -10   3   33.83    4.67
  -3  10   2   81.33    6.89
   3  10  -2   78.17    8.82
  -3 -10   2   81.72    6.92
  -3  10   1  133.55   10.71
   3  10  -1  136.91   13.04
  -3 -10   1  114.35    9.42
   3  10   0   88.05    9.59
  -3  10   0   74.83    6.49
  -3 -10   0   71.46    6.30
   3  10   1  246.64   17.64
  -3  10  -1  254.99   16.06
  -3 -10  -1  260.23   17.05
   3  10   2  161.64   12.68
  -3  10  -2  150.01    9.99
  -3 -10  -2  154.68   10.80
   3  10   3  267.95   18.72
  -3  10  -3  298.94   18.94
  -3 -10  -3  298.62   19.65
   3  10   4    9.97    4.29
  -3 -10  -4   12.50    3.81
   3 -10   5   41.08    8.82
   3  10   5   49.66    8.89
  -3 -10  -5   55.47    8.21
   3 -10   6    1.56    1.50
   3  10   6    2.94    3.42
  -3 -10  -6    8.02    3.07
   3 -10   7   57.38    8.40
   3  10   7   45.33    7.21
  -3 -10  -7   49.71    7.52
   3 -10   8    2.49    2.13
   3  10   8    9.13    4.07
  -3 -10  -8   16.97    3.77
   3 -10   9    7.03    4.68
   3  10   9    6.14    3.22
  -3 -10  -9    2.96    2.47
   3 -10  10   32.97   14.15
   3  10  10   35.57    8.49
  -3 -10 -10   58.83    6.04
   3 -10  11    5.69    2.88
   3  10  11    4.24    3.23
  -3 -10 -11   10.28    5.04
   3 -10  12   24.91   10.08
   3  10  12   34.53    9.13
  -3 -10 -12   32.09    8.02
   3 -10  13    4.18    1.54
   3  10  13   12.02    5.96
  -3 -10 -13    6.09    3.20
   3 -10  14    9.85    5.16
   3  10  14   19.67    6.48
  -3 -10 -14    7.72    3.20
  -3 -10 -15   51.19   19.82
   3 -10  15   41.43   18.98
   3  10  15   64.85   10.53
  -3 -10 -15   73.19   12.01
  -3 -10 -16   13.60    6.35
   3 -10  16   16.72    6.84
   3  10  16   19.35    7.11
  -3 -10 -16    9.70    3.82
  -3 -10 -17   35.49   15.69
   3 -10  17   49.33   18.80
   3  10  17   66.42   12.35
  -3 -10 -17   46.90    9.48
  -3 -10 -18    4.66    2.55
   3 -10  18    1.15    3.61
   3  10  18   22.38    7.10
  -3 -10 -18    3.48    2.93
  -3 -11  18    8.22    9.76
  -3 -11  17   17.76    7.49
   3 -11 -17   32.01   10.37
  -3 -11  16   19.93   11.16
   3 -11 -16   19.94    7.14
  -3 -11  15    8.01    4.89
   3 -11 -15    4.04    3.24
  -3 -11  14    7.55    4.40
   3 -11 -14    7.65    4.79
  -3 -11  13   15.84    5.95
   3 -11 -13   25.08    6.91
   3 -11 -12   66.63    8.50
   3  11 -11   76.66    9.77
   3 -11 -11   52.21    7.40
   3  11 -10   35.61    7.76
   3 -11 -10   39.56    5.90
   3  11  -9    4.83    3.94
   3 -11  -9   13.19    5.24
   3  11  -8   25.26    7.56
   3 -11  -8   12.99    5.31
   3  11  -7   10.97    6.39
   3 -11  -7    3.81    2.75
   3  11  -6   85.73    8.17
   3 -11  -6   55.59    8.44
   3  11  -5   17.97    5.67
   3 -11  -5    0.96    2.83
   3  11  -4  199.81   15.11
   3 -11  -4  199.29   14.93
   3  11  -3  503.91   33.06
   3 -11  -3  516.19   33.28
   3  11  -2   77.70    7.79
   3  11  -1   10.14    4.64
  -3 -11   1    8.32    2.39
   3  11   0   14.32    4.86
  -3 -11   0   21.09    3.02
   3  11   1  187.45   14.18
  -3  11  -1  179.10   11.76
  -3 -11  -1  184.41   12.62
   3  11   2   12.91    4.65
  -3 -11  -2   10.32    2.57
   3  11   3    7.53    4.86
  -3  11  -3   10.22    2.35
  -3 -11  -3    9.18    2.26
   3  11   4  225.29   16.39
  -3  11  -4  231.04   15.10
  -3 -11  -4  290.15   19.15
   3  11   5    8.46    4.53
  -3 -11  -5    5.89    2.94
   3 -11   6    0.62    1.58
   3  11   6    5.07    3.17
  -3 -11  -6    2.06    2.04
   3 -11   7   95.44    9.04
   3  11   7  123.13    8.58
  -3 -11  -7  131.62    7.92
   3 -11   8    3.53    2.18
   3  11   8    6.44    3.55
  -3 -11  -8    7.75    4.19
   3 -11   9   11.66    7.73
   3  11   9   30.33    7.39
  -3 -11  -9   25.31    6.43
   3 -11  10    4.42    1.81
   3  11  10    6.22    3.66
  -3 -11 -10    4.94    4.13
   3 -11  11    9.36    4.75
   3  11  11   31.64    7.46
  -3 -11 -11   12.94    4.30
   3 -11  12    1.71    2.84
   3  11  12   10.14    4.44
  -3 -11 -12    6.73    3.61
   3 -11  13    2.35    2.57
   3  11  13   16.95    6.01
  -3 -11 -13    3.92    4.33
   3 -11  14    9.71    6.58
   3  11  14   29.65    7.83
  -3 -11 -14   11.84    5.44
  -3 -11 -15  107.43   17.28
   3 -11  15  100.26   18.11
   3  11  15  121.35   20.00
  -3 -11 -15  101.73   17.00
  -3 -11 -16   14.07    8.32
   3 -11  16   17.74   13.89
   3  11  16   31.15    7.66
  -3 -11 -16   34.12    8.04
  -3 -12  16   51.29   11.05
   3 -12 -16   54.32   11.78
  -3 -12  15   40.65    9.13
   3 -12 -15   33.51   10.84
   3 -12 -14   51.37   10.08
   3  12 -13    8.72    5.57
   3 -12 -13   28.73    8.17
   3  12 -12    9.86    5.06
   3 -12 -12   11.25    5.38
   3 -12 -11    9.71    4.65
   3  12 -10   21.54    6.07
   3 -12 -10   18.51    5.92
   3  12  -9   13.88    5.00
   3 -12  -9   13.62    5.60
   3  12  -8    6.05    3.26
   3 -12  -8    6.65    4.33
   3  12  -7   19.78    6.21
   3 -12  -7   51.55    6.90
   3  12  -6    5.02    3.10
   3 -12  -6    6.19    3.46
   3  12  -5   17.50    6.11
   3 -12  -5   23.80    6.40
   3  12  -4    5.98    3.27
   3 -12  -4   17.79    5.91
   3  12  -3   94.03    9.76
   3 -12  -3   91.45    9.15
   3  12  -2   87.94    9.56
   3 -12  -2   59.69    6.50
   3  12  -1    5.88    3.02
   3  12   0   21.30    6.10
   3  12   1    6.45    3.09
   3  12   2   44.18    7.56
  -3 -12  -2   25.50    5.50
   3  12   3   38.31    8.48
  -3 -12  -3   38.03    7.49
   3  12   4    7.00    4.80
  -3 -12  -4   10.53    3.84
   3  12   5   22.75    6.61
  -3 -12  -5   27.59    6.84
   3  12   6   14.91    5.55
  -3 -12  -6   41.48    6.08
   3  12   7   18.35    5.76
  -3 -12  -7   14.75    5.13
   3  12   8   66.87    9.57
  -3 -12  -8   52.63    7.67
   3  12   9   24.67    6.27
  -3 -12  -9   30.10    6.77
   3  12  10    6.06    3.95
  -3 -12 -10   10.81    4.17
   3 -12  11    8.50    4.44
   3  12  11    9.91    4.38
  -3 -12 -11    4.35    3.61
   3 -12  12    2.78    1.83
   3  12  12   -0.57    2.69
  -3 -12 -12    7.37    4.81
   3 -12  13    7.25    3.01
   3  12  13    5.08    4.82
  -3 -12 -13    4.72    3.57
   3 -12  14   30.99   18.16
   3  12  14   67.16   12.97
  -3 -12 -14   54.05   10.91
   3  13 -13   14.65    6.58
   3 -13 -13   29.28    7.52
   3  13 -12    7.39    4.39
   3 -13 -12   14.27    5.39
   3  13 -11    8.11    4.52
   3 -13 -11    3.78    3.24
   3  13 -10    7.44    4.96
   3 -13 -10    1.76    2.88
   3  13  -9   26.86    7.55
   3 -13  -9   20.06    8.39
   3  13  -8    7.69    3.84
   3 -13  -8   12.77    5.03
   3  13  -7    7.79    3.75
   3 -13  -7   10.75    5.64
   3  13  -6   -1.06    3.05
   3 -13  -6   12.53    4.74
   3  13  -5    9.84    5.38
   3 -13  -5    0.88    2.86
   3  13  -4   89.32   12.85
   3 -13  -4   73.50   10.11
   3  13  -3   15.04    5.83
   3 -13  -3    7.67    3.05
   3  13  -2   11.49    5.30
   3 -13  -2   11.75    4.61
   3  13  -1   10.71    3.80
   3 -13  -1   24.28    6.06
   3  13   0   18.35    5.09
   3 -13   0   13.83    5.36
   3  13   1   12.94    4.97
   3  13   2    8.63    3.53
   3  13   3    8.69    4.57
   3  13   4   49.48    8.01
   3  13   5    6.54    5.07
   3  13   6   37.62    9.48
  -3 -13  -6   37.02    8.95
   3  13   7   29.71    8.64
  -3 -13  -7   25.36    6.95
   3  13   8    4.88    3.19
  -3 -13  -8    5.20    3.64
   3  13   9   23.91    7.94
  -3 -13  -9    9.64    4.49
   3  13  10    3.26    4.71
  -3 -13 -10    4.07    2.60
   3  13  11    4.73    3.38
  -3 -13 -11   24.77    6.50
   3  14 -10    7.43    3.97
   3 -14 -10    7.02    3.24
   3  14  -9    9.08    4.68
   3 -14  -9   15.36    5.65
   3  14  -8  173.09   30.44
   3 -14  -8  164.83   28.80
   3  14  -7    3.87    3.63
   3 -14  -7   12.35    5.64
   3  14  -6   17.02    6.61
   3 -14  -6   43.24    8.95
   3  14  -5   12.69    5.82
   3 -14  -5   11.39    4.63
   3  14  -4    1.92    2.98
   3 -14  -4    8.00    4.30
   3  14  -3   10.49    4.26
   3 -14  -3   15.96    6.38
   3  14  -2   22.36    6.30
   3 -14  -2   26.27    6.93
   3  14  -1   24.05    6.98
   3 -14  -1   32.51    8.47
   3  14   0   68.76   11.05
   3 -14   0   91.44   13.53
   3  14   1    5.66    3.13
   3 -14   1    3.38    3.41
   3  14   2   23.38    6.66
   3 -14   2   26.67    6.91
   3  14   3    8.55    5.80
   3  14   4   11.77    4.89
   3  14   5    6.64    3.48
   3  14   6    4.25    3.26
   3  14   7    7.38    4.30
   3  14   8    8.30    4.02
  -4   0  26    9.78    5.64
   4   0 -26   23.03    5.96
  -4   0  25    4.91    3.55
   4   0 -25   11.01    5.47
  -4   0  24  114.28   33.58
   4   0 -24  163.02   19.49
  -4   0  23    5.20    1.46
   4   0 -23    8.31    3.15
  -4   0  22    8.60    4.00
   4   0 -22   19.78    4.88
  -4   0  21    6.41    4.73
   4   0 -21    3.29    1.94
  -4   0  20   34.91   11.27
   4   0 -20   34.05    7.68
  -4   0  19   10.98    3.87
   4   0 -19    6.50    3.15
  -4   0  18   57.77   14.11
   4   0 -18   54.15    7.89
  -4   0  17   -1.39    3.15
   4   0 -17   11.20    4.08
  -4   0  16  159.21   13.21
   4   0 -16  146.21    8.20
  -4   0  15    2.16    2.17
   4   0 -15    3.78    2.03
  -4   0  14  248.13   13.91
   4   0 -14  239.07   10.85
  -4   0  13    1.90    3.04
   4   0 -13    2.06    1.95
  -4   0  12  305.64   17.73
   4   0 -12  338.74   18.88
  -4   0  11    2.44    2.12
   4   0 -11    3.27    2.02
  -4   0  10  392.05   16.38
   4   0 -10  388.52   15.02
  -4   0   9    1.17    1.46
   4   0  -9    4.15    1.65
  -4   0   8    7.14    2.86
  -4   0   7    2.30    1.23
   4   0  -7    0.46    0.83
   4   0  -6    1.92    0.94
   4   0  -6    7.95    2.36
   4   0  -5    2.91    2.62
   4   0  -5    4.84    2.06
   4   0  -4  233.51   20.00
   4   0  -4  233.92   10.36
   4   0  -3   -0.22    1.57
   4   0  -3    1.62    1.22
   4   0  -2 1096.43   43.23
   4   0  -2 1122.87   44.34
   4   0  -1    2.18    1.60
  -4   0   1    2.04    1.62
  -4   0   1    5.01    2.50
   4   0   0  229.56   19.37
  -4   0   0  194.13   12.18
  -4   0   0  199.64   15.47
   4   0   1    4.95    2.77
  -4   0  -1    3.42    2.46
  -4   0  -1    3.65    1.85
   4   0   2  700.97   28.50
  -4   0  -2  686.22   27.90
  -4   0  -2  654.88   30.15
   4   0   3    2.61    1.99
  -4   0  -3    7.04    2.88
   4   0   4   76.46    6.31
  -4   0  -4   72.44   14.36
   4   0   5    0.20    2.19
  -4   0  -5    4.81    2.54
   4   0   6   26.74    4.00
  -4   0  -6   32.50    6.53
   4   0   7    4.88    2.78
   4   0   8   26.71    4.12
  -4   0  -8   37.96    8.09
   4   0  10  386.31   21.75
  -4   0 -10  397.62   22.85
   4   0  11    9.73    4.30
  -4   0 -11    3.86    1.96
   4   0  12  910.42   57.04
  -4   0 -12  947.12   60.41
   4   0  13    1.32    3.15
  -4   0 -13    8.02    2.97
   4   0  14  123.76    8.49
  -4   0 -14  135.60   20.33
   4   0  15   -1.21    2.99
  -4   0 -15    9.55    5.11
   4   0  16  398.09   25.17
  -4   0 -16  328.97   24.06
   4   0  17    5.16    3.97
  -4   0 -17    6.82    6.11
   4   0  18    3.49    3.62
  -4   0 -18    5.60    3.57
   4   0  19    5.67    3.19
  -4   0 -19    6.65    3.75
   4   0  20  129.55   16.38
  -4   0 -20   79.89   28.10
   4   0  21    9.78    5.30
  -4   0 -21    2.70    2.08
   4   0  22    5.52    3.82
  -4   0 -22   15.93    7.00
   4   0  23    7.63    4.12
  -4   0 -23    2.68    4.34
  -4  -1  26    2.69    4.58
  -4   1  26    8.06    4.14
   4  -1 -26    8.36    4.35
  -4  -1  25   23.48   13.68
  -4   1  25   11.75    6.74
   4  -1 -25   19.31    6.32
  -4  -1  24    2.42    3.25
  -4   1  24    3.91    2.89
   4   1 -24   13.93    5.54
   4  -1 -24    7.14    3.41
  -4  -1  23    1.74    2.02
  -4   1  23    5.19    4.29
   4   1 -23    9.09    3.43
   4  -1 -23    5.76    3.68
  -4  -1  22    8.22    6.13
  -4   1  22    8.37    8.48
   4   1 -22   19.52    5.20
   4  -1 -22   25.66    6.85
  -4  -1  21   19.42    6.55
   4   1 -21   24.95    5.98
   4  -1 -21   26.37    5.93
  -4  -1  20    6.81    1.72
  -4   1  20    2.12    1.72
   4   1 -20    7.79    3.14
   4  -1 -20    2.04    2.28
  -4  -1  19   64.31   18.60
  -4   1  19   76.93   20.96
   4   1 -19  116.30    9.22
   4  -1 -19  111.52    9.55
  -4  -1  18   48.31   12.30
  -4   1  18   54.56   12.19
   4   1 -18   40.22    5.99
   4  -1 -18   38.08    6.18
  -4  -1  17   48.66   13.26
  -4   1  17   83.09   18.68
   4   1 -17   63.87    6.54
   4  -1 -17   71.10    8.16
  -4  -1  16    3.32    2.87
  -4   1  16    7.32    4.09
   4   1 -16    5.71    2.56
   4  -1 -16    5.56    2.42
  -4  -1  15   27.63    8.41
  -4   1  15   26.59    5.58
   4   1 -15   28.28    4.09
   4  -1 -15   26.39    3.78
  -4  -1  14   17.44    6.61
  -4   1  14   17.21    4.68
   4   1 -14   14.94    3.44
   4  -1 -14   11.19    3.10
  -4  -1  13  572.66   31.53
  -4   1  13  607.28   36.94
   4   1 -13  509.85   27.36
   4  -1 -13  562.26   30.36
  -4  -1  12    8.17    1.81
  -4  -1  12    8.29    3.84
  -4   1  12    5.94    3.56
   4   1 -12    7.46    2.21
   4  -1 -12   10.97    3.32
  -4  -1  11  529.92   19.52
  -4  -1  11  525.14   25.08
  -4   1  11  547.93   21.43
   4   1 -11  556.64   20.39
   4  -1 -11  565.32   21.17
  -4  -1  10   74.50    9.61
  -4  -1  10   67.81   13.79
  -4   1  10   57.46   11.15
   4   1 -10   55.52    5.64
   4  -1 -10   59.25    6.73
  -4  -1   9   27.58    4.75
  -4  -1   9   35.30    6.60
  -4   1   9   31.22    5.46
   4  -1  -9   28.93    3.21
   4   1  -9   39.69    4.12
  -4  -1   8 1536.52   52.89
   4  -1  -8 1608.68   54.66
  -4  -1   8 1649.83  296.76
  -4   1   8 1669.80  300.75
   4  -1  -8 1587.51   53.99
  -4  -1   7  120.07    6.53
   4  -1  -7  103.49    8.24
  -4   1   7  132.06    8.35
  -4  -1   7  128.35    6.52
   4  -1  -7  115.13    8.88
   4   1  -7   96.93    8.33
  -4  -1   6  877.04   35.23
   4  -1  -6  826.94   33.11
   4   1  -6  848.14   34.29
   4  -1  -6  860.43   34.22
   4   1  -6  805.67   33.00
  -4  -1   5  769.44   30.90
   4  -1  -5  740.27   29.68
   4  -1  -5  709.94   28.35
   4   1  -5  707.43   28.90
   4   1  -5  708.89   29.36
  -4  -1   4  176.80   11.17
   4   1  -4  175.35   11.15
   4  -1  -4  207.24   12.86
   4  -1  -4  200.10   12.36
   4   1  -4  209.72   13.34
   4   1  -4  177.65   12.75
  -4  -1   3  973.90   39.00
   4   1  -3  924.75   37.78
   4  -1  -3  894.65   35.39
   4  -1  -3  940.55   37.04
   4   1  -3  859.93   35.22
  -4  -1   2   41.66    7.35
   4  -1  -2   33.99    6.58
   4   1  -2   31.93    4.02
   4  -1  -2   36.15    4.17
   4   1  -2   42.04    4.96
  -4  -1   2   41.14    4.28
   4   1  -2   33.67    7.26
   4  -1  -1  305.76   12.91
   4   1  -1  282.37   12.74
  -4  -1   1  267.27   11.92
  -4   1   1  287.63   12.30
  -4  -1   1  302.58   13.71
  -4  -1   0   12.88    3.00
   4  -1   0   11.96    2.08
   4   1   0   15.42    2.99
  -4   1   0    6.48    1.91
  -4  -1   0    8.39    2.39
  -4   1   0   13.84    3.50
  -4  -1   0   14.37    3.65
  -4  -1  -1  441.96   18.97
   4  -1   1  412.48   17.11
   4   1   1  474.81   20.26
  -4   1  -1  423.75   17.57
  -4  -1  -1  416.38   18.80
  -4  -1  -2 1693.79   66.81
   4  -1   2 1585.91   62.01
   4   1   2 1595.86   62.87
  -4   1  -2 1510.47   59.10
  -4   1  -2 1701.60   68.77
  -4  -1  -2 1660.85   66.72
  -4  -1  -3   30.67    5.09
   4  -1   3   28.55    4.06
   4   1   3   49.89    5.62
  -4   1  -3   36.52    4.56
  -4   1  -3   32.14    7.44
  -4  -1  -3   44.48    8.92
  -4  -1  -4  128.45    6.74
   4  -1   4  134.51    6.70
   4   1   4  125.67    6.73
  -4  -1  -4  140.19    8.57
  -4  -1  -5   15.38    2.63
   4  -1   5   14.05    2.98
   4   1   5   11.30    4.48
  -4   1  -5   13.83    6.47
  -4  -1  -5   17.19    4.79
   4  -1   6   58.89    5.68
   4   1   6  101.57    8.83
  -4   1  -6   83.18   16.78
  -4  -1  -6  110.89   18.69
   4  -1   7   87.95    8.79
   4   1   7   87.74    8.01
  -4   1  -7  109.87   21.27
  -4  -1  -7   81.81    9.68
   4  -1   8   23.83    3.84
   4   1   8   16.80    4.33
  -4   1  -8   28.78    7.49
  -4  -1  -8   24.56    3.54
   4  -1   9  253.33   14.76
   4   1   9  273.46   16.12
  -4   1  -9  228.71   14.08
   4  -1  10  340.58   19.51
   4   1  10  321.20   18.82
  -4   1 -10  345.67   23.94
   4  -1  11   45.65    6.49
   4   1  11   55.92    8.21
  -4   1 -11   52.57   11.17
  -4  -1 -11   42.60    9.91
   4  -1  12   93.63    7.32
   4   1  12   89.48    7.87
  -4   1 -12   94.01   15.82
  -4  -1 -12   81.65   11.90
   4  -1  13   28.02    4.64
   4   1  13   18.83    5.29
  -4   1 -13   25.11    5.15
  -4  -1 -13   23.86    4.90
   4  -1  14  251.63   12.41
   4   1  14  279.68   13.45
  -4   1 -14  245.17   14.27
  -4  -1 -14  229.99   17.44
   4  -1  15   29.40    5.74
   4   1  15   37.79    6.79
  -4   1 -15   28.02    6.53
  -4  -1 -15   24.97    8.18
   4  -1  16   19.58    6.23
   4   1  16   29.93    7.47
  -4   1 -16   31.15    9.63
  -4  -1 -16   27.25    7.82
   4  -1  17  133.18   11.15
   4   1  17  127.69   10.86
  -4   1 -17   95.21   24.67
  -4  -1 -17  130.74   14.48
   4  -1  18    6.21    3.21
   4   1  18   11.93    6.02
  -4   1 -18   13.51    5.68
  -4  -1 -18   15.57    7.12
   4  -1  19  115.27   11.13
   4   1  19   82.49    9.30
  -4   1 -19  101.37   14.60
  -4  -1 -19  121.94   16.78
   4  -1  20   47.19    7.97
   4   1  20   54.12    8.55
  -4   1 -20   50.09   12.71
  -4  -1 -20   61.52   14.84
   4  -1  21   44.75    7.31
   4   1  21   57.89    9.28
  -4   1 -21   34.63   11.14
  -4  -1 -21   26.49   15.25
   4  -1  22   63.92   10.95
   4   1  22   77.16   12.14
  -4   1 -22   65.15   15.75
  -4  -1 -22   89.63   28.85
   4  -1  23   75.70   14.55
   4   1  23   65.12   12.50
  -4   1 -23   54.50   21.08
  -4  -1 -23   53.65   15.71
   4  -2 -26    6.60    2.75
  -4  -2  25   24.28   11.94
  -4   2  25    3.76   10.20
   4  -2 -25   36.96   10.80
  -4  -2  24    6.78    3.75
  -4   2  24    6.38    2.57
   4  -2 -24    8.75    3.34
  -4  -2  23    5.98    3.50
  -4   2  23    8.48    4.93
   4  -2 -23    7.70    2.84
  -4  -2  22   59.84   17.00
  -4   2  22   53.33   17.53
   4   2 -22   51.77    5.89
   4  -2 -22   50.09    7.41
  -4  -2  21    9.73    6.36
  -4   2  21    3.97    2.75
   4   2 -21    5.18    2.62
   4  -2 -21   -1.34    2.24
  -4  -2  20   80.84   18.05
  -4   2  20   57.81   12.63
   4   2 -20   80.14    5.77
   4  -2 -20   82.67    6.39
  -4  -2  19    6.82    3.39
  -4   2  19    6.09    2.54
   4   2 -19    7.52    2.86
   4  -2 -19    2.40    3.84
  -4  -2  18   42.15   11.33
  -4   2  18   40.72   11.86
   4   2 -18   58.41    8.22
   4  -2 -18   60.01    9.40
  -4  -2  17   30.31    6.42
  -4   2  17   41.31    9.22
   4   2 -17   33.16    5.25
   4  -2 -17   36.65    6.39
  -4  -2  16    0.65    0.52
  -4  -2  16    1.61    3.32
  -4   2  16    2.09    1.31
   4  -2 -16    7.85    2.96
  -4  -2  15  398.35   24.64
  -4  -2  15  446.11   32.95
  -4   2  15  444.53   29.82
   4   2 -15  382.27   24.33
   4  -2 -15  426.65   27.79
  -4  -2  14  255.71   10.28
  -4  -2  14  240.20   11.85
  -4   2  14  243.75   13.23
   4   2 -14  264.03   11.04
   4  -2 -14  227.61   10.75
  -4  -2  13   20.98    5.00
  -4  -2  13   14.37    7.56
  -4   2  13   20.44    5.18
   4   2 -13   24.54    4.53
   4  -2 -13   19.18    4.46
  -4  -2  12  410.02   22.18
  -4  -2  12  417.40   23.64
  -4   2  12  383.95   24.80
   4   2 -12  398.66   21.44
   4  -2 -12  411.71   22.88
  -4  -2  11    5.88    1.69
  -4  -2  11    6.66    4.36
  -4   2  11    5.14    1.77
   4   2 -11   10.28    2.92
   4  -2 -11   12.57    4.39
  -4  -2  10  716.83   26.49
   4  -2 -10  751.06   25.96
  -4  -2  10  763.94   35.86
  -4   2  10  743.75   29.39
   4  -2 -10  707.67   24.80
   4   2 -10  731.36   25.57
   4  -2 -10  771.73   28.15
   4  -2  -9   16.94    5.09
  -4  -2   9   31.58    5.18
  -4  -2   9   15.60    4.61
  -4   2   9   23.09    4.83
   4  -2  -9   19.63    2.33
   4   2  -9   24.82    2.95
   4   2  -9   28.58    3.49
   4  -2  -8    3.33    0.98
  -4  -2   8    5.03    2.18
  -4  -2   8    2.03    2.51
  -4   2   8    3.03    1.39
   4  -2  -8    3.58    0.92
   4   2  -8    4.75    1.34
   4  -2  -7   25.89    5.29
  -4  -2   7   22.12    3.73
  -4   2   7   22.93    3.26
  -4  -2   7   14.20    3.03
   4  -2  -7   19.24    2.14
   4   2  -7   23.56    4.21
  -4  -2   6  477.15   18.25
   4  -2  -6  437.86   15.47
   4  -2  -6  427.17   15.34
   4   2  -6  425.20   16.69
   4   2  -6  437.98   17.17
  -4  -2   5   40.15    6.91
   4  -2  -5   33.60    3.84
   4  -2  -5   42.61    3.22
   4   2  -5   25.38    3.96
   4   2  -5   38.74    6.03
  -4  -2   4  214.27   13.61
   4  -2  -4  210.73   13.05
   4  -2  -4  206.55   12.37
   4   2  -4  222.15   14.20
   4   2  -4  214.80   13.28
  -4  -2   3   57.66    8.36
   4  -2  -3   39.29    4.59
   4  -2  -3   40.00    2.93
   4   2  -3   44.73    4.29
   4   2  -3   41.04    8.09
  -4  -2   2  392.97   17.08
   4  -2  -2  381.19   16.00
   4  -2  -2  407.22   16.34
   4   2  -2  398.28   17.24
  -4  -2   2  377.09   17.99
   4   2  -2  383.11   16.97
  -4  -2   1   11.50    2.76
   4  -2  -1   14.32    2.07
   4   2  -1   20.53    3.91
  -4   2   1   12.39    1.99
  -4  -2   1   19.72    3.26
   4   2  -1   12.73    2.22
   4  -2   0   88.02    5.89
   4   2   0  102.42    7.70
  -4   2   0   90.22    5.98
  -4  -2   0  111.21    8.67
   4   2   0   87.72    6.20
  -4  -2  -1    4.94    1.89
   4  -2   1    1.57    1.24
   4   2   1   11.21    3.84
  -4   2  -1    1.54    1.04
  -4  -2  -1   -0.05    2.17
  -4  -2  -2  287.90   13.66
   4  -2   2  284.52   12.15
   4   2   2  258.24   12.35
  -4   2  -2  270.15   11.56
  -4   2  -2  264.82   13.24
  -4  -2  -2  271.51   12.62
  -4  -2  -3   51.57   10.61
   4  -2   3   46.38    4.23
   4   2   3   49.35    4.98
  -4   2  -3   40.05    3.45
  -4   2  -3   41.18    9.01
  -4  -2  -3   47.36    7.45
  -4  -2  -4  181.09   15.74
   4  -2   4  160.54    7.35
   4   2   4  171.27    8.94
  -4   2  -4  155.73    6.90
  -4   2  -4  157.08    8.94
  -4  -2  -4  156.56   11.30
  -4  -2  -5  126.78    6.93
   4  -2   5  153.70    7.19
   4   2   5  146.95    8.25
  -4   2  -5  153.50   10.69
  -4  -2  -5  126.60   19.36
  -4  -2  -6  617.65   25.55
   4  -2   6  687.45   24.88
   4   2   6  728.33   27.30
  -4  -2  -6  684.95   29.30
  -4  -2  -7  258.49   12.18
   4  -2   7  247.07   10.45
   4   2   7  276.90   12.12
  -4   2  -7  263.18   15.50
  -4  -2  -7  265.47   13.92
  -4  -2  -8    7.52    3.60
   4  -2   8    5.55    2.49
   4   2   8    6.21    3.31
  -4   2  -8    7.62    2.79
  -4  -2  -8    4.63    2.86
  -4  -2  -9  177.98   11.19
   4  -2   9  222.52   13.33
   4   2   9  219.85   13.48
  -4   2  -9  210.99   14.65
  -4  -2  -9  235.66   14.98
   4  -2  10  113.02    6.76
   4   2  10  111.66    7.53
  -4   2 -10  130.02   27.76
  -4  -2 -10  111.65    7.80
   4  -2  11  359.92   15.70
   4   2  11  374.83   16.73
  -4   2 -11  337.55   15.57
  -4  -2 -11  335.66   15.32
   4  -2  12  144.10   11.07
   4   2  12  155.39   12.14
  -4   2 -12  173.06   28.04
  -4  -2 -12  169.89   13.50
   4  -2  13   50.68    5.45
   4   2  13   51.14    6.33
  -4   2 -13   49.31   12.47
   4  -2  14    1.55    2.67
   4   2  14   12.25    5.24
  -4   2 -14    7.52    5.18
  -4  -2 -14    3.27    4.04
   4  -2  15    4.48    2.86
   4   2  15    9.21    3.85
  -4   2 -15   16.11    7.04
  -4  -2 -15   12.57    5.98
   4  -2  16   10.57    4.35
  -4   2 -16    5.46    3.06
  -4  -2 -16   22.63    6.10
   4  -2  17    7.68    3.26
   4   2  17   18.24    7.27
  -4   2 -17    8.18    5.62
  -4  -2 -17    4.12    3.48
   4  -2  18   74.95    8.03
   4   2  18  100.18   10.05
  -4   2 -18  115.37   23.21
  -4  -2 -18   90.23    9.21
   4  -2  19   36.88    8.83
   4   2  19   31.39    8.00
  -4   2 -19   32.67    9.24
  -4  -2 -19   67.52    8.28
   4  -2  20  228.70   27.09
   4   2  20  193.76   23.17
  -4   2 -20  192.13   23.26
   4  -2  21    7.22    3.46
   4   2  21    4.83    3.63
  -4   2 -21    5.96    4.08
  -4  -2 -21    5.74    3.79
   4  -2  22  121.12   20.36
   4   2  22  116.84   19.60
  -4   2 -22   70.46   28.05
  -4  -2 -22  122.96   20.84
   4  -2  23   16.09    5.73
   4   2  23   15.54    4.84
  -4   2 -23   11.94    4.92
  -4  -2 -23   22.93    7.57
  -4  -3  25    2.89    2.36
  -4   3  25    4.98    4.81
   4  -3 -25   10.46    4.86
  -4  -3  24    7.76    5.97
  -4   3  24   10.62    3.73
   4  -3 -24   42.74   10.30
  -4  -3  23   10.29    6.21
  -4   3  23   18.37    6.94
   4  -3 -23   26.31    6.98
  -4  -3  22    3.17    2.34
  -4   3  22    3.89    2.49
   4  -3 -22    9.03    3.72
  -4  -3  21   53.37   20.15
  -4   3  21   56.46   18.67
   4  -3 -21   61.80    7.85
  -4  -3  20    7.58    3.30
  -4   3  20    6.78    3.79
   4   3 -20    7.32    1.78
   4  -3 -20    5.77    3.03
  -4  -3  19  150.86   18.67
  -4   3  19  145.16   21.80
   4   3 -19  140.42    9.77
   4  -3 -19  155.69   12.28
  -4  -3  18  170.70   31.20
  -4   3  18  134.23   13.11
   4   3 -18  161.09   10.72
   4  -3 -18  176.24   13.06
  -4  -3  17   20.54    5.80
  -4  -3  17   35.63    8.48
  -4   3  17   30.48    8.44
   4   3 -17   34.91    5.33
   4  -3 -17   37.83    7.07
  -4  -3  16    1.90    0.91
  -4  -3  16    6.41    3.43
  -4   3  16    2.37    2.82
   4   3 -16    2.39    1.43
   4  -3 -16   13.97    5.41
  -4  -3  15   22.02    5.91
  -4  -3  15   27.87    6.52
  -4   3  15   25.90    6.30
   4   3 -15   18.04    2.87
   4  -3 -15   29.29    5.64
  -4  -3  14  154.80   10.43
  -4  -3  14  157.00   11.87
  -4   3  14  166.41   12.54
   4   3 -14  148.94   10.15
   4  -3 -14  177.42   13.26
   4  -3 -13   -0.09    0.70
  -4  -3  13   -0.85    1.53
  -4  -3  13    1.80    1.72
  -4   3  13    5.36    2.46
   4   3 -13    8.28    2.16
   4  -3 -13    5.79    3.84
   4  -3 -12  133.96   20.28
  -4  -3  12  153.55   10.13
  -4  -3  12  155.63   15.46
  -4   3  12  162.89   10.06
   4   3 -12  146.49    8.43
   4  -3 -12  129.09   20.38
  -4  -3  11  396.91   21.42
  -4  -3  11  411.37   23.68
  -4   3  11  393.70   21.72
   4  -3 -11  387.06   20.61
   4   3 -11  414.11   21.83
   4  -3 -11  423.25   23.75
   4  -3 -10    9.95    2.38
  -4  -3  10   21.17    4.63
  -4  -3  10   13.19    4.35
  -4   3  10   18.06    4.05
   4  -3 -10   14.31    3.15
   4   3 -10    9.92    3.37
   4   3 -10   14.81    3.25
   4  -3 -10   18.03    3.75
   4  -3  -9  965.06   33.20
  -4  -3   9 1041.70   37.94
  -4   3   9  976.89   33.45
   4  -3  -9 1010.02   34.32
   4   3  -9  975.00   33.55
   4   3  -9 1050.96   35.69
  -4  -3   8   22.40    4.33
  -4   3   8   16.32    3.58
   4  -3  -8   15.53    1.76
   4   3  -8   19.24    2.80
   4   3  -8   20.46    2.50
  -4   3   7   46.82    3.86
  -4  -3   7   53.75    5.72
   4  -3  -7   46.81    3.77
   4   3  -7   49.66    8.08
  -4  -3   6   75.99   13.45
   4  -3  -6   64.47    4.97
   4  -3  -6   55.06    4.37
   4   3  -6   63.95    6.50
   4   3  -6   68.16    9.69
  -4  -3   5  660.93   27.07
   4  -3  -5  669.26   22.65
   4  -3  -5  708.23   24.03
   4   3  -5  735.17   27.42
   4   3  -5  666.56   23.51
  -4  -3   4   90.85    8.07
   4  -3  -4   87.59    6.44
   4  -3  -4   82.68    6.12
   4   3  -4   95.62    8.59
   4   3  -4   84.81    8.47
  -4  -3   3   77.51   11.24
   4  -3  -3   62.08    4.54
   4  -3  -3   63.67    3.91
   4   3  -3   72.48    6.55
  -4  -3   3   78.72    5.92
   4   3  -3   55.17    3.96
  -4  -3   2   12.43    3.27
   4  -3  -2   11.01    2.10
   4  -3  -2   14.75    1.90
   4   3  -2   12.97    4.34
  -4  -3   2    4.45    3.14
   4   3  -2   17.26    2.48
  -4  -3   1   42.21    7.16
   4  -3  -1   37.98    4.06
   4   3  -1   49.19    5.30
  -4   3   1   43.35    3.02
  -4  -3   1   50.41    7.41
   4   3  -1   36.48    4.47
  -4  -3   0   15.52    3.48
   4  -3   0   13.49    1.96
   4   3   0   10.06    3.15
  -4   3   0    8.74    1.43
  -4  -3   0   16.84    4.11
   4   3   0   14.18    2.33
  -4  -3  -1  180.95   18.97
   4  -3   1  163.90    6.46
   4   3   1  178.68    8.94
  -4   3  -1  153.60    6.18
  -4  -3  -1  177.81    8.53
  -4  -3  -2   80.32   14.64
   4  -3   2   80.45    6.43
   4   3   2   71.83    6.96
  -4   3  -2   76.46    6.22
  -4   3  -2   90.02    9.07
  -4  -3  -2   85.30   14.28
  -4  -3  -3  110.96   18.78
   4  -3   3   78.60    6.32
  -4   3  -3   76.04    6.24
   4   3   3  102.86    9.53
  -4   3  -3   87.26   18.33
  -4  -3  -3   92.11   11.86
  -4  -3  -4  165.05   13.55
   4  -3   4  170.92    7.46
  -4   3  -4  147.24    6.51
   4   3   4  174.22    8.82
  -4   3  -4  142.59   10.17
  -4  -3  -4  157.58    8.20
  -4  -3  -5  360.16   14.81
   4  -3   5  386.15   14.69
  -4   3  -5  352.00   13.59
   4   3   5  408.16   16.72
  -4   3  -5  396.89   22.48
  -4  -3  -5  361.50   15.35
  -4  -3  -6   21.02    3.72
   4  -3   6   17.94    3.04
   4   3   6   19.63    3.97
  -4   3  -6   36.25    5.86
  -4  -3  -6   30.23    5.10
  -4  -3  -7  107.43   15.79
   4  -3   7   82.26    8.54
   4   3   7   73.53    7.99
  -4   3  -7   80.10   11.42
  -4  -3  -7   99.73   10.73
  -4  -3  -8   49.31    5.53
   4  -3   8   45.46    4.10
   4   3   8   52.74    5.26
  -4   3  -8   45.50    7.96
  -4  -3  -8   38.63    4.16
  -4  -3  -9   23.26    5.70
   4  -3   9   15.60    3.54
   4   3   9   25.47    5.50
  -4   3  -9   33.87    5.64
  -4  -3  -9   35.24    5.58
  -4  -3 -10   13.57    3.38
   4  -3  10   15.99    3.71
   4   3  10   10.94    3.98
  -4   3 -10   18.05    5.77
  -4  -3 -10   24.52    5.65
  -4  -3 -11  146.44   11.00
   4  -3  11  143.58   10.92
   4   3  11  146.86   11.89
  -4   3 -11  136.56   19.94
  -4  -3 -11  141.44   11.21
  -4  -3 -12   58.82    5.95
   4  -3  12   59.21    5.31
   4   3  12   44.59    5.84
  -4   3 -12   91.96   14.94
  -4  -3 -12   61.45    6.04
   4  -3  13    5.62    2.83
   4   3  13   -2.24    3.47
  -4   3 -13    9.29    3.62
  -4  -3 -13    2.33    2.95
   4  -3  14   21.17    5.21
   4   3  14   10.58    4.83
  -4   3 -14   23.60    6.16
  -4  -3 -14   18.49    4.87
   4  -3  15    8.70    3.39
   4   3  15   12.18    5.47
  -4   3 -15   24.74    7.61
   4  -3  16   25.00    4.80
   4   3  16   30.15    6.49
  -4   3 -16   30.20    9.85
  -4  -3 -16   14.40    4.41
   4  -3  17   12.80    5.28
   4   3  17    9.65    4.54
  -4   3 -17    6.28    4.01
   4  -3  18   47.83    6.31
   4   3  18   43.09    6.21
  -4   3 -18   40.56    7.68
  -4  -3 -18   35.14    7.61
   4  -3  19   71.45    8.37
   4   3  19   84.06   10.13
  -4   3 -19   66.67   13.74
  -4  -3 -19   70.58    8.49
   4  -3  20    3.88    2.85
   4   3  20   16.20    7.52
  -4   3 -20    3.55    4.72
  -4  -3 -20   14.21    6.09
   4  -3  21    2.27    3.05
   4   3  21    6.14    5.31
  -4   3 -21    9.03    3.95
  -4  -3 -21   11.94    6.56
   4  -3  22   29.25    9.19
   4   3  22   18.75    5.94
  -4   3 -22   25.66   10.53
  -4  -3 -22   37.66   12.08
   4  -3  23   18.66    6.57
   4   3  23    3.04    4.02
  -4   3 -23    5.92    3.98
  -4  -3 -23   22.57    7.79
  -4  -4  25    8.09    5.59
  -4   4  25    3.89    3.29
   4  -4 -25   13.20    5.47
  -4  -4  24   57.86   15.75
  -4   4  24   39.14   14.92
   4  -4 -24   99.85   17.20
  -4  -4  23    3.38    2.86
  -4   4  23    3.57    4.11
   4  -4 -23   20.14    8.25
  -4  -4  22    6.37    5.10
  -4   4  22   17.52    4.87
   4  -4 -22   12.20    5.13
  -4  -4  21   19.67    7.04
  -4   4  21   21.76    6.23
   4  -4 -21   19.56    6.17
  -4  -4  20  226.00   18.80
  -4   4  20  234.08   18.40
   4  -4 -20  230.42   18.85
  -4  -4  19    5.15    2.43
  -4   4  19   16.11    5.93
   4  -4 -19   11.30    5.14
  -4  -4  18  108.19   25.62
  -4   4  18  136.76   21.38
   4  -4 -18  134.32   11.18
  -4  -4  17  103.34   14.46
  -4   4  17  110.61   12.22
   4   4 -17  102.23    6.93
   4  -4 -17  114.74    9.73
  -4  -4  16   38.51    9.16
  -4   4  16   32.32    6.82
   4   4 -16   22.14    3.46
   4  -4 -16   32.82    6.59
  -4  -4  15    8.26    3.60
  -4   4  15    8.29    3.17
   4   4 -15    4.18    1.30
   4  -4 -15    9.92    4.37
  -4  -4  14   24.32    7.83
  -4   4  14   22.27    4.61
   4   4 -14   24.20    3.35
   4  -4 -14   23.09    5.38
   4  -4 -13    1.95    1.97
  -4  -4  13    7.17    3.07
  -4   4  13    3.92    1.49
   4   4 -13    4.35    1.33
   4  -4 -13    4.84    3.57
   4  -4 -12  388.66   14.72
  -4  -4  12  417.25   19.21
  -4   4  12  421.85   18.24
   4  -4 -12  393.32   14.75
   4   4 -12  369.38   13.68
   4   4 -12  402.86   14.49
   4  -4 -12  458.94   19.35
   4  -4 -11  116.60    5.34
  -4  -4  11  133.20   29.75
  -4   4  11  117.59    6.27
   4  -4 -11  118.44    5.16
   4   4 -11  105.87    6.03
   4   4 -11  121.20    4.94
   4  -4 -11  123.16    7.56
  -4  -4  10  271.81   16.13
  -4   4  10  263.92   15.92
   4  -4 -10  257.77   13.83
   4   4 -10  264.02   14.01
   4   4 -10  280.73   14.74
   4  -4 -10  293.47   17.60
  -4  -4   9    6.31    3.60
  -4   4   9    1.27    0.69
   4  -4  -9    6.19    1.40
   4   4  -9    1.31    0.90
   4   4  -9    3.28    1.16
   4  -4  -9    6.50    2.83
  -4  -4   8  155.76    8.42
  -4   4   8  143.20    6.70
   4  -4  -8  149.15    5.62
   4   4  -8  136.13   19.49
   4   4  -8  142.79    5.53
   4  -4  -7   70.71    6.23
   4  -4  -7   76.89    6.76
   4   4  -7   78.51    7.10
   4   4  -6   99.21    9.59
   4   4  -6   93.03    7.13
   4   4  -5   86.82    8.25
   4   4  -5   78.54    6.10
   4   4  -4  121.41    7.75
   4   4  -4  107.32    8.18
   4   4  -3  222.33   10.46
  -4  -4   3  210.49    9.73
   4   4  -3  221.20    8.65
   4   4  -2  417.36   17.11
  -4  -4   2  416.01   15.96
   4   4  -2  402.25   14.72
   4  -4  -1   36.91    3.55
   4  -4  -1   40.70    3.05
   4   4  -1   41.13    5.03
  -4  -4   1   52.36    7.46
   4   4  -1   36.08    3.49
   4  -4   0    2.80    0.97
   4   4   0    9.01    3.10
  -4   4   0    0.32    0.46
  -4  -4   0    3.58    2.46
   4   4   0    3.94    1.90
  -4  -4  -1 1233.83   43.99
   4  -4   1 1280.90   43.22
  -4   4  -1 1234.09   41.77
   4   4   1 1188.62   42.43
  -4  -4  -1 1294.49   46.39
  -4  -4  -2    5.45    1.69
   4  -4   2    2.81    1.26
  -4   4  -2    1.92    0.83
   4   4   2    9.12    4.21
  -4  -4  -2    7.38    2.68
  -4  -4  -3    1.49    1.52
   4  -4   3    2.99    1.47
  -4   4  -3    3.80    1.63
   4   4   3    3.42    3.19
  -4   4  -3    4.45    2.48
  -4  -4  -3   -0.20    1.63
  -4  -4  -4    5.85    2.28
   4  -4   4    2.43    1.35
  -4   4  -4    1.60    1.50
   4   4   4    6.69    3.31
  -4   4  -4    4.66    2.67
  -4  -4  -4    7.74    5.20
  -4  -4  -5  236.40   11.11
   4  -4   5  260.98   10.42
  -4   4  -5  230.63    9.40
   4   4   5  280.40   12.61
  -4   4  -5  268.49   18.79
  -4  -4  -5  265.95   11.84
  -4  -4  -6   26.86    6.90
   4  -4   6   20.39    3.27
   4   4   6   20.72    4.55
  -4   4  -6   27.65    6.21
  -4  -4  -6   25.70    4.57
  -4  -4  -7    1.63    1.69
   4  -4   7    6.60    2.52
   4   4   7    6.09    3.61
  -4   4  -7   -2.45    2.64
  -4  -4  -7   -0.29    2.32
  -4  -4  -8  349.53   21.40
   4  -4   8  317.30   17.67
   4   4   8  338.07   19.84
  -4   4  -8  325.97   23.95
  -4  -4  -8  322.68   18.83
  -4  -4  -9   13.07    4.78
   4  -4   9    9.26    2.80
   4   4   9    9.78    3.95
  -4   4  -9   13.71    7.63
  -4  -4  -9   13.37    3.68
  -4  -4 -10   75.41   14.17
   4  -4  10   42.28    5.71
   4   4  10   54.68    8.18
  -4   4 -10   60.92   12.11
  -4  -4 -10   70.68    9.99
  -4  -4 -11    7.61    2.86
   4  -4  11    2.71    2.10
   4   4  11   12.66    5.89
  -4   4 -11    4.56    3.24
  -4  -4 -11    8.97    3.75
  -4  -4 -12  252.13   25.89
   4  -4  12  233.92   10.92
   4   4  12  232.65   11.89
  -4   4 -12  248.66   13.57
  -4  -4 -12  231.40   12.13
  -4  -4 -13   23.83    5.77
   4  -4  13   29.33    5.72
   4   4  13   29.63    6.88
  -4   4 -13   33.40    7.23
  -4  -4 -13   36.79    7.42
  -4  -4 -14   50.24    7.83
   4  -4  14   55.80    8.13
   4   4  14   46.35    8.05
  -4   4 -14   71.16   15.62
  -4  -4 -14   69.44   10.90
   4  -4  15    2.95    2.63
   4   4  15    3.42    3.34
  -4   4 -15    1.26    3.58
  -4  -4 -15    8.11    3.60
   4  -4  16    9.72    4.57
   4   4  16    6.51    3.24
  -4   4 -16    4.75    2.63
  -4  -4 -16   13.98    5.77
   4  -4  17    4.06    2.55
   4   4  17   11.65    4.54
  -4   4 -17    5.75    3.59
  -4  -4 -17    8.75    4.07
   4  -4  18   39.84    4.89
   4   4  18   37.14    9.41
  -4   4 -18   43.32   11.43
   4  -4  19   38.42    8.13
   4   4  19   29.13    6.99
  -4   4 -19   41.23   10.70
  -4  -4 -19   28.88    6.66
   4  -4  20    9.27    4.24
   4   4  20    1.05    3.34
  -4   4 -20   11.61    5.02
  -4  -4 -20   23.79    7.07
   4  -4  21  130.27   18.15
   4   4  21   87.26   14.03
  -4   4 -21   66.38   23.18
  -4  -4 -21   88.24   13.78
   4  -4  22    4.85    3.30
   4   4  22    4.33    3.83
  -4   4 -22    3.35    2.30
  -4  -4 -22   10.03    6.05
  -4  -5  24   10.64    5.59
   4  -5 -24   16.74    5.87
  -4  -5  23   22.98   13.80
  -4   5  23   35.91    8.76
   4  -5 -23   58.42   10.00
  -4  -5  22   25.57   12.48
  -4   5  22   45.17    7.36
   4  -5 -22   48.42    7.97
  -4  -5  21    6.09    3.99
  -4   5  21   20.22    5.29
   4  -5 -21   24.47    6.51
  -4  -5  20    3.77    2.01
  -4   5  20    3.28    2.83
   4  -5 -20   11.08    5.57
  -4  -5  19   53.53   19.26
  -4   5  19   86.36    8.40
   4  -5 -19   77.30    8.13
  -4  -5  18    4.15    2.60
  -4   5  18   -0.02    1.89
   4  -5 -18   12.82    5.00
  -4  -5  17  264.70   19.36
  -4   5  17  281.18   18.34
   4  -5 -17  276.01   19.39
  -4  -5  16    8.26    5.81
  -4   5  16   10.08    3.23
   4  -5 -16   13.76    5.34
  -4  -5  15   17.60    5.07
  -4   5  15   10.88    3.02
   4  -5 -15   24.51    5.99
  -4  -5  14   52.35   10.76
  -4   5  14   32.78    9.22
   4   5 -14   42.72    5.03
   4  -5 -14   59.72    6.24
  -4  -5  13  750.31   30.05
  -4   5  13  758.47   27.52
   4  -5 -13  776.87   30.38
  -4  -5  12  241.49   20.84
  -4   5  12  196.56   17.22
   4  -5 -12  180.81   11.77
   4  -5 -12  215.28   16.18
  -4  -5  11  118.30   22.86
  -4   5  11   96.60    7.43
   4  -5 -11  100.49    4.57
   4  -5 -11   98.50    7.68
  -4  -5  10   74.37   18.78
  -4   5  10   70.68    9.55
   4  -5 -10   75.15    8.40
   4  -5 -10  101.16    7.78
  -4  -5   9   75.32    6.31
  -4   5   9   67.33    4.10
   4  -5  -9   71.24    3.04
   4  -5  -9   92.03    6.74
  -4  -5   8   64.72    5.92
   4  -5  -8   65.70    2.46
   4   5  -7  196.06   12.56
   4   5  -7  189.32    9.72
   4   5  -7  205.92   10.58
   4   5  -6    3.88    2.74
   4   5  -6    2.26    0.81
   4   5  -5   18.10    4.07
   4   5  -5   17.97    1.89
   4   5  -4  173.91    9.44
   4   5  -4  132.93   11.69
   4   5  -3  187.68   10.37
  -4  -5   3  169.69    7.40
   4   5  -3  155.71    6.17
   4   5  -2  111.69   11.48
  -4  -5   2   96.26    9.74
   4   5  -2   87.14    8.08
   4   5  -1   91.68    9.89
  -4  -5   1  103.63   13.08
   4   5  -1   86.15    8.08
   4  -5   0   13.49    3.19
   4   5   0   26.44    4.74
  -4   5   0   14.68    2.74
  -4  -5   0   25.60    4.85
   4   5   0   12.72    2.84
   4  -5   1  167.07    6.78
  -4   5  -1  158.08    5.96
   4   5   1  142.47    8.29
  -4  -5  -1  157.48    8.14
   4  -5   2   14.71    3.00
  -4   5  -2   14.14    2.97
   4   5   2   15.21    4.50
  -4  -5  -2   26.18    4.53
   4  -5   3   29.24    3.20
  -4   5  -3   19.82    2.33
   4   5   3   36.01    5.51
  -4  -5  -3   19.85    3.34
  -4  -5  -4  175.42    9.40
   4  -5   4  170.67    7.22
  -4   5  -4  147.14    6.25
   4   5   4  162.88    8.96
  -4  -5  -4  175.30    8.78
  -4  -5  -5   16.10    3.82
   4  -5   5   11.92    2.35
  -4   5  -5    7.16    1.91
   4   5   5   11.71    3.96
  -4   5  -5   23.52    5.75
  -4  -5  -5   14.39    3.85
  -4  -5  -6  173.48   12.22
   4  -5   6  166.39    9.98
   4   5   6  203.46   13.25
  -4   5  -6  163.67   12.88
  -4  -5  -6  170.60   11.27
  -4  -5  -7   33.93    6.63
   4  -5   7   15.15    3.26
   4   5   7   26.27    5.33
  -4   5  -7   29.20    6.98
  -4  -5  -7   20.97    5.27
  -4  -5  -8   98.85   16.44
   4  -5   8   84.09    9.98
   4   5   8   86.23   11.23
  -4   5  -8   84.95   18.31
  -4  -5  -8   92.36   17.50
  -4  -5  -9   61.52    8.12
   4  -5   9   67.91    5.07
   4   5   9   81.86    7.28
  -4   5  -9   63.49   12.71
  -4  -5  -9   75.09    6.38
  -4  -5 -10    1.04    2.27
   4  -5  10   12.35    3.98
   4   5  10   13.20    5.98
  -4   5 -10    4.89    2.07
  -4  -5 -10    5.70    2.70
  -4  -5 -11    7.14    3.53
   4   5  11   15.83    6.16
  -4   5 -11   12.53    4.52
  -4  -5 -11   14.05    4.44
  -4  -5 -12    8.62    3.51
   4  -5  12    4.69    2.42
   4   5  12   11.96    6.44
  -4   5 -12    5.89    4.46
  -4  -5 -12    9.94    3.93
  -4  -5 -13    6.92    3.75
   4  -5  13   15.56    4.49
   4   5  13   24.35    7.46
  -4   5 -13   26.77    8.06
  -4  -5 -13   19.97    6.48
  -4  -5 -14   19.39    4.36
   4  -5  14   29.90    5.17
   4   5  14   39.36    8.51
  -4   5 -14   25.23    5.84
  -4  -5 -14   37.09    6.88
  -4  -5 -15   15.89    4.07
   4  -5  15   13.17    3.80
   4   5  15   17.80    5.78
  -4   5 -15   12.37    5.33
  -4  -5 -15   21.58    5.38
  -4  -5 -16    5.51    2.28
   4  -5  16    8.03    2.68
   4   5  16    7.12    3.07
  -4   5 -16    2.58    4.06
  -4  -5 -16    4.73    3.36
   4  -5  17  141.61   12.60
   4   5  17  134.71   12.32
  -4   5 -17  124.92   26.37
  -4  -5 -17  130.06   12.98
   4  -5  18   37.82    8.19
   4   5  18   18.68    6.55
  -4   5 -18   18.68    7.87
  -4  -5 -18   11.26    5.26
   4  -5  19   45.58    7.04
   4   5  19   49.71    9.18
  -4   5 -19   36.52   10.27
  -4  -5 -19   49.13    8.89
   4  -5  20   14.50    6.65
   4   5  20   24.99    7.50
  -4   5 -20   11.50    7.52
  -4  -5 -20   13.68    6.51
   4  -5  21   11.83    4.60
   4   5  21    7.91    5.71
  -4   5 -21    3.45    3.91
   4  -5  22    6.24    3.12
   4   5  22   17.77    6.82
  -4   5 -22    3.29    3.60
  -4  -5 -22    2.97    3.89
  -4  -6  23   53.33   19.15
   4  -6 -23   81.76   14.54
  -4  -6  22   28.49   12.24
   4  -6 -22    4.82    3.30
  -4  -6  21   14.00    9.52
   4  -6 -21   14.64    5.24
  -4  -6  20   55.44   20.45
   4  -6 -20   95.65   13.32
  -4  -6  19   29.91    9.48
  -4   6  19   29.03    6.72
   4  -6 -19   45.41    6.72
  -4  -6  18  202.08   26.44
  -4   6  18  197.46   15.43
   4  -6 -18  259.73   21.51
  -4  -6  17   10.75    4.68
  -4   6  17   16.37    5.24
   4  -6 -17    5.26    3.72
  -4  -6  16    6.53    3.42
  -4   6  16    3.96    2.35
   4  -6 -16   27.40    7.23
  -4  -6  15   28.69   11.82
  -4   6  15   39.78    5.73
   4  -6 -15   39.41    7.78
  -4  -6  14    3.31    3.89
  -4   6  14    4.84    2.03
   4  -6 -14    6.23    3.70
  -4  -6  13   72.82   13.85
  -4   6  13   61.53    3.87
   4  -6 -13   72.77    7.33
  -4  -6  12   50.56   16.38
  -4   6  12   49.92    7.50
   4  -6 -12   88.30    8.11
  -4  -6  11   -3.74    2.93
  -4   6  11    1.39    1.10
   4  -6 -11    3.73    3.28
  -4  -6  10  224.13   18.96
  -4   6  10  204.47   12.73
   4  -6 -10  208.33   13.01
   4  -6 -10  243.55   17.41
  -4  -6   9   11.70    4.56
  -4   6   9    3.58    0.95
   4  -6  -9    4.41    0.85
   4  -6  -9   11.17    3.85
   4   6  -8   37.64    6.33
   4   6  -7  134.46   21.55
   4   6  -6  178.71   12.74
   4   6  -5  632.18   34.75
   4   6  -5  549.11   28.03
   4   6  -4   21.91    4.96
   4   6  -4   17.30    2.81
   4   6  -3  120.25    7.44
  -4  -6   3  105.61    5.44
   4   6  -2   86.79    6.78
  -4  -6   2   99.32   11.13
   4   6  -2   83.51    4.02
   4   6  -1  122.04    8.32
  -4  -6   1  130.81   20.49
   4   6  -1  111.03    5.01
   4   6   0  159.01   10.92
  -4  -6   0  144.58   10.07
   4   6   0  126.71    5.85
   4  -6   1   12.15    3.00
  -4   6  -1   15.88    2.51
  -4  -6  -1   15.73    3.74
   4  -6   2   36.17    4.84
  -4   6  -2   33.73    2.26
   4   6   2   39.28    4.73
  -4  -6  -2   37.73    3.88
   4  -6   3   14.77    3.52
  -4   6  -3   13.36    2.48
   4   6   3   17.06    4.83
  -4  -6  -3    5.61    2.06
   4  -6   4  128.69   19.89
  -4   6  -4  106.55    4.97
   4   6   4  122.60    7.97
  -4  -6  -4  116.98    6.45
   4  -6   5   32.93    4.35
  -4   6  -5   37.57    4.78
   4   6   5   41.73    6.84
  -4  -6  -5   36.92    5.46
   4  -6   6   60.16    7.35
   4   6   6   90.22   11.45
  -4  -6  -6   61.65    8.34
  -4  -6  -7   26.60    4.38
   4  -6   7   31.08    3.17
   4   6   7   24.78    4.68
  -4   6  -7   44.83    6.62
  -4  -6  -7   29.88    3.94
  -4  -6  -8   10.24    4.69
   4  -6   8    8.91    3.39
   4   6   8   14.26    6.17
  -4   6  -8    7.96    3.35
  -4  -6  -8   13.12    4.20
  -4  -6  -9   16.66    4.84
   4  -6   9   22.38    3.89
   4   6   9   27.58    5.95
  -4   6  -9   13.18    3.70
  -4  -6  -9   13.30    3.54
  -4  -6 -10   49.41   11.47
   4  -6  10   39.70    5.76
   4   6  10   48.63   11.09
  -4   6 -10   34.90   10.85
  -4  -6 -10   53.86    5.30
  -4  -6 -11   74.78   15.18
   4  -6  11   78.53    7.44
   4   6  11   79.69    8.87
  -4   6 -11   62.13   19.33
  -4  -6 -11   89.62    9.44
  -4  -6 -12    1.13    3.75
   4  -6  12    4.89    2.38
   4   6  12   11.46    6.30
  -4   6 -12    4.64    2.41
  -4  -6 -12    4.10    2.82
  -4  -6 -13    8.82    3.67
   4  -6  13    9.07    3.24
   4   6  13   16.90    5.22
  -4   6 -13    2.62    3.30
  -4  -6 -13   12.46    4.28
  -4  -6 -14   11.53    3.66
   4  -6  14    9.19    2.70
   4   6  14   17.38    5.63
  -4   6 -14    0.84    2.45
  -4  -6 -14    7.85    3.23
  -4  -6 -15    3.99    3.27
   4  -6  15   30.16    7.59
  -4   6 -15    5.15    2.61
  -4  -6 -15   25.42    7.19
  -4  -6 -16   86.67   13.84
   4  -6  16   67.81    7.22
   4   6  16  119.33   11.37
  -4   6 -16   80.04   27.29
  -4  -6 -16   81.04    9.24
  -4  -6 -17    5.83    3.13
   4  -6  17   14.93    4.02
   4   6  17    8.99    4.95
  -4   6 -17   11.21    5.19
  -4  -6 -17    6.14    2.90
  -4  -6 -18    7.95    3.55
   4  -6  18    9.80    3.90
   4   6  18   18.18    6.98
  -4   6 -18   11.04    4.83
  -4  -6 -18    8.06    3.56
   4  -6  19    1.39    2.59
  -4   6 -19    7.40    4.97
  -4  -6 -19    8.44    4.55
   4  -6  20   72.51   12.75
  -4   6 -20   62.55   15.63
  -4  -6 -20   99.38   17.13
   4  -6  21   24.60    6.35
   4   6  21   38.28    8.91
  -4   6 -21   29.48   11.89
  -4  -6 -21   38.81    9.29
  -4  -7  23   19.50    6.63
   4  -7 -23   22.94    6.70
  -4  -7  22   63.48   25.57
   4  -7 -22   87.36   15.18
  -4  -7  21  183.83   30.99
   4  -7 -21  220.33   30.12
  -4  -7  20   22.96   14.74
   4  -7 -20   26.73    7.52
  -4  -7  19    5.09    3.80
   4  -7 -19   18.90    7.00
  -4  -7  18    6.08    3.71
   4  -7 -18    2.82    3.20
  -4  -7  17   27.41    8.62
   4  -7 -17   26.49    6.86
  -4  -7  16    3.04    3.36
  -4  -7  15   58.87   19.86
   4  -7 -15   77.35    8.25
  -4  -7  14   34.32   12.61
  -4   7  14   50.33    6.72
   4  -7 -14   82.04   12.38
  -4  -7  13  152.99   12.67
  -4   7  13  123.79    7.83
   4  -7 -13  138.44   11.43
  -4  -7  12   32.75    7.09
  -4   7  12   49.49    4.55
   4  -7 -12   59.76    7.79
  -4   7  11   15.83    4.01
   4  -7 -11   35.99    7.18
  -4  -7  10    1.62    3.07
   4  -7 -10   12.46    4.61
   4   7  -9  288.40   20.37
   4  -7  -9  287.47   20.38
   4   7  -8  137.21   11.30
   4  -7  -8  125.87    8.61
   4   7  -7   26.30    5.29
   4   7  -6   55.27    8.38
   4   7  -5   63.40    8.86
   4   7  -4  145.08    8.78
   4   7  -4  141.47    5.32
   4   7  -3  140.89    8.71
  -4  -7   3  107.89    5.04
   4   7  -3  120.61    4.99
   4   7  -2  123.91    8.31
  -4  -7   2  136.52   11.71
   4   7  -2  126.59    5.67
   4   7  -1   51.99    7.60
  -4  -7   1   49.72    9.91
   4   7  -1   45.79    5.48
   4   7   0    6.38    3.25
  -4  -7   0    7.05    2.26
   4   7   0    8.63    1.82
  -4   7  -1   42.34    4.80
   4   7   1   35.66    6.05
  -4  -7  -1   43.86    5.90
   4  -7   2   40.81    5.53
  -4   7  -2   37.36    4.40
   4   7   2   45.58    6.76
  -4  -7  -2   49.81    6.41
   4  -7   3   15.41    4.33
  -4   7  -3    8.54    1.77
   4   7   3   17.76    5.24
  -4  -7  -3   12.44    2.84
   4  -7   4   99.41    5.85
  -4   7  -4  100.83    4.94
   4   7   4   95.65    7.30
  -4  -7  -4  106.34    6.44
   4  -7   5  409.21   25.86
  -4   7  -5  321.27   20.44
   4   7   5  402.98   26.96
  -4  -7  -5  352.89   23.34
   4  -7   6   27.55    7.67
   4   7   6   44.89    5.73
  -4  -7  -6   24.31    3.74
   4  -7   7    3.85    2.55
   4   7   7   12.70    5.54
  -4  -7  -7    7.79    3.51
  -4  -7  -8   25.29    5.36
   4  -7   8   27.21    5.85
   4   7   8   35.35    6.31
  -4  -7  -8   26.62    5.24
  -4  -7  -9  414.18   26.86
   4  -7   9  436.35   27.41
   4   7   9  476.78   31.23
  -4   7  -9  464.13   30.41
  -4  -7  -9  431.15   27.85
  -4  -7 -10   19.26    4.39
   4  -7  10    5.60    2.29
   4   7  10    5.41    3.81
  -4   7 -10    4.77    3.00
  -4  -7 -10    5.34    4.22
  -4  -7 -11  138.26   14.30
   4  -7  11  115.64    8.91
   4   7  11  145.40   11.95
  -4   7 -11  120.37   10.16
  -4  -7 -11  136.48   10.80
  -4  -7 -12   21.29    5.94
   4  -7  12   24.10    3.93
  -4   7 -12   19.24    9.19
  -4  -7 -12   21.26    4.81
  -4  -7 -13    5.57    2.52
   4  -7  13    7.37    2.83
  -4   7 -13    7.81    3.99
  -4  -7 -13    4.65    3.94
  -4  -7 -14    7.13    2.98
   4  -7  14    4.79    2.76
  -4   7 -14    0.50    2.95
  -4  -7 -14   13.83    5.26
  -4  -7 -15   11.07    7.43
   4  -7  15   19.07    5.24
   4   7  15   16.88    5.46
  -4   7 -15   19.26    9.36
  -4  -7 -15   26.22    7.48
  -4  -7 -16   23.64   12.67
   4  -7  16   44.22    4.88
   4   7  16   46.16    8.31
  -4   7 -16   28.65   13.95
  -4  -7 -16   43.98    6.33
  -4  -7 -17   21.14    9.28
   4  -7  17   40.33    9.37
   4   7  17   36.41    8.68
  -4   7 -17   32.18   12.28
  -4  -7 -17   42.86    8.31
  -4  -7 -18   28.34   13.84
   4  -7  18   47.07    8.39
   4   7  18   62.21   10.13
  -4   7 -18   49.54   17.80
  -4  -7 -18   74.03   12.08
  -4  -7 -19   55.51    9.70
   4  -7  19   45.53    9.29
   4   7  19   63.77   11.91
  -4   7 -19   20.23   14.53
  -4  -7 -19   33.74   10.70
   4  -7  20   16.85    4.92
   4   7  20   13.67    4.73
  -4   7 -20    5.13    5.77
  -4  -7 -20   28.38    7.91
  -4  -8  22   21.55   15.74
   4  -8 -22   43.81    9.64
  -4  -8  21    4.74    2.69
   4  -8 -21   16.69    6.78
  -4  -8  20  200.81   28.76
   4  -8 -20  195.12   26.70
  -4  -8  19   25.75   14.40
   4  -8 -19   45.26    8.58
  -4  -8  18   17.96    7.56
   4  -8 -18    8.19    3.42
   4  -8 -17   17.78    5.90
   4  -8 -16   54.47    7.74
  -4  -8  15   26.92    7.98
   4  -8 -15   17.32    6.26
  -4  -8  14    6.86    4.61
   4  -8 -14   -2.82    3.14
  -4  -8  13   69.50   22.05
   4  -8 -13   88.38    9.59
  -4  -8  12  243.18   17.15
   4  -8 -12  291.58   20.16
  -4  -8  11    8.45    5.55
   4  -8 -11   28.17    8.20
   4   8 -10  115.17   12.05
   4  -8 -10  110.41   11.47
   4   8  -9   25.91    6.85
   4  -8  -9    1.44    3.31
   4   8  -8   15.48    5.77
   4  -8  -8   19.51    4.36
   4   8  -7    4.53    5.26
   4   8  -6    2.68    3.63
   4   8  -5    4.17    3.57
   4   8  -4  104.59    8.13
   4   8  -3  117.79    8.62
  -4  -8   3   83.39    4.07
   4   8  -2  145.65   11.51
  -4  -8   2  163.20   10.86
   4   8  -2  137.28    9.01
   4   8  -1    6.66    3.54
  -4  -8   1    1.64    1.51
   4   8  -1    0.42    0.90
  -4   8   0   30.44    1.38
   4   8   0   27.45    4.62
  -4  -8   0   29.48    2.87
  -4   8  -1  139.46    8.85
   4   8   1  151.14   12.10
  -4   8  -1  141.93    9.05
  -4  -8  -1  152.18   10.71
   4  -8   2   20.08    3.37
   4   8   2    9.33    4.91
  -4  -8  -2   16.09    3.86
   4  -8   3   39.24    7.57
   4   8   3   61.73    6.43
  -4  -8  -3   60.99    5.09
   4   8   4  158.47    9.51
  -4  -8  -4  166.58    9.26
   4  -8   5  150.27    7.63
   4   8   5  189.37   11.51
  -4  -8  -5  153.56    8.19
   4  -8   6  474.75   29.25
  -4  -8  -6  453.58   28.91
   4  -8   7   20.68    6.91
  -4  -8  -7   20.24    4.27
   4  -8   8  171.64   11.42
  -4  -8  -8  161.92   11.66
   4  -8   9   13.48    5.89
   4   8   9   19.84    6.32
  -4  -8  -9   17.58    5.85
  -4  -8 -10   81.47    8.01
   4  -8  10   79.65    7.34
   4   8  10   80.50    8.42
  -4  -8 -10   92.80    9.03
  -4  -8 -11   43.27   13.89
   4  -8  11   47.77    8.96
   4   8  11   64.30    6.97
  -4  -8 -11   47.64    6.39
  -4  -8 -12   71.86   14.57
   4  -8  12   55.50   12.35
   4   8  12   80.37    7.29
  -4   8 -12  117.13    8.72
  -4  -8 -12   93.15    7.75
  -4  -8 -13   44.39    9.39
   4  -8  13   36.41    9.80
   4   8  13   18.76    5.52
  -4   8 -13   44.69    6.93
  -4  -8 -13   43.18    6.37
  -4  -8 -14    5.15    4.59
   4  -8  14    5.19    3.27
   4   8  14    4.28    3.72
  -4   8 -14   15.59    4.88
  -4  -8 -14   20.34    6.04
  -4  -8 -15    5.54    2.64
   4  -8  15    6.76    2.53
   4   8  15   14.98    6.42
  -4   8 -15    2.76    3.10
  -4  -8 -15    5.61    2.88
  -4  -8 -16    9.46    5.66
   4  -8  16   16.12    7.00
   4   8  16   22.78    7.41
  -4   8 -16   15.46    6.45
  -4  -8 -16    6.82    3.36
  -4  -8 -17    5.21    3.09
   4  -8  17    1.64    3.29
   4   8  17   12.70    7.00
  -4   8 -17    2.22    2.37
  -4  -8 -17    7.84    4.70
  -4  -8 -18   34.88   17.95
   4  -8  18   22.04   16.12
   4   8  18   77.01   13.47
  -4   8 -18   15.72   13.35
  -4  -8 -18   70.24   12.80
  -4  -8 -19   17.79   14.57
   4  -8  19   21.06   10.49
   4   8  19   20.62    6.46
  -4   8 -19   22.84   14.80
  -4  -8 -19   24.32    6.86
  -4  -9  20    3.63    4.18
   4  -9 -20    6.67    4.63
  -4  -9  19   13.78    8.17
   4  -9 -19   20.56    8.04
  -4  -9  18    3.36    3.44
   4  -9 -18    4.94    3.58
  -4  -9  17   42.82   20.22
   4  -9 -17   57.97   10.20
  -4  -9  16    5.21    2.89
   4  -9 -16   12.92    6.13
  -4  -9  15   48.33   17.41
   4  -9 -15   59.86    8.31
  -4  -9  14   41.59    6.36
   4  -9 -14   36.31    8.05
  -4  -9  13   10.75    5.33
   4  -9 -13    9.12    4.80
  -4  -9  12   -0.98    3.30
   4  -9 -12    0.80    3.26
   4   9 -11    8.48    5.19
   4  -9 -11    3.68    3.48
   4   9 -10   30.36    6.85
   4   9  -9   56.84    9.47
   4  -9  -9   85.64   12.13
   4   9  -8   14.00    6.53
   4  -9  -8    1.93    2.90
   4   9  -7   16.34    6.01
   4  -9  -7   23.08    5.75
   4   9  -6   43.78    6.64
   4   9  -5   42.59    6.83
   4   9  -4  144.87   12.01
   4   9  -3   53.34    7.93
  -4  -9   3   22.58    3.84
   4   9  -2   30.72    5.92
  -4  -9   2   18.32    4.08
   4   9  -1   32.19    6.31
  -4  -9   1   18.14    2.66
  -4  -9   0   58.37    5.50
  -4   9  -1    1.33    0.76
  -4  -9  -1    3.73    2.19
   4   9   2   62.05    7.88
  -4   9  -2   58.18    5.11
  -4  -9  -2   65.22    6.63
   4  -9   3   31.95    4.59
   4   9   3   44.78    6.34
  -4  -9  -3   36.04    5.93
   4  -9   4   20.74    7.87
   4   9   4   23.55    5.78
  -4  -9  -4   28.56    5.49
   4  -9   5  273.39   17.12
   4   9   5  229.53   16.08
  -4  -9  -5  263.86   16.83
   4  -9   6   93.83   14.47
   4   9   6  107.47    9.37
  -4  -9  -6   90.04   12.58
   4  -9   7    0.57    1.70
   4   9   7    4.46    3.30
  -4  -9  -7    3.41    2.38
   4  -9   8    1.35    1.72
   4   9   8   -3.10    3.30
  -4  -9  -8    4.33    2.57
   4  -9   9  116.73   10.47
   4   9   9  141.92    9.25
  -4  -9  -9  114.13    8.05
   4  -9  10   52.21   13.32
   4   9  10   52.79    6.59
  -4  -9 -10   67.95    7.24
  -4  -9 -11   45.06   13.56
   4  -9  11   24.77   13.70
   4   9  11   42.74    6.81
  -4  -9 -11   28.90    6.72
  -4  -9 -12   15.41    5.43
   4  -9  12    3.52    1.82
   4   9  12   11.22    5.36
  -4  -9 -12    4.90    2.89
  -4  -9 -13    2.93    3.02
   4  -9  13    5.30    3.34
   4   9  13    4.29    3.50
  -4  -9 -13    5.63    4.46
  -4  -9 -14  155.69   18.63
   4  -9  14  157.68   20.15
   4   9  14  112.53   14.53
  -4  -9 -14  128.45   16.66
  -4  -9 -15   19.89    8.81
   4  -9  15   16.02    9.53
   4   9  15   36.26    9.43
  -4   9 -15   14.38    4.49
  -4  -9 -15   17.59    5.62
  -4  -9 -16    3.42    3.90
   4  -9  16    8.99    3.48
   4   9  16    4.43    4.17
  -4   9 -16    9.03    4.08
  -4  -9 -16   16.46    6.92
  -4  -9 -17   39.34   11.03
   4  -9  17   33.02   17.60
   4   9  17   53.05   10.47
  -4   9 -17   58.76   10.82
  -4  -9 -17   47.43    9.60
  -4  -9 -18   26.99   14.91
   4  -9  18   35.31   16.21
   4   9  18   58.28   11.53
  -4   9 -18   57.73   11.50
  -4  -9 -18   78.50   15.35
  -4 -10  19    2.90    3.82
   4 -10 -19   16.21    6.26
  -4 -10  18    9.72    4.14
   4 -10 -18   15.26    8.05
  -4 -10  17   16.52   15.17
   4 -10 -17   47.50    9.90
  -4 -10  16   26.57    7.99
   4 -10 -16    6.24    3.76
  -4 -10  15   48.16   10.26
   4 -10 -15   35.51    9.43
  -4 -10  14    5.64    4.02
   4 -10 -14   11.28    5.44
   4 -10 -13   11.28    5.20
   4  10 -12   62.58    8.28
   4  10 -11   13.95    6.09
   4 -10 -11   14.96    7.12
   4  10 -10   49.34    6.40
   4 -10 -10   18.41    6.82
   4  10  -9   11.59    6.05
   4 -10  -9    7.57    3.34
   4 -10  -8   70.85    7.57
   4 -10  -7   59.06    9.15
   4  10  -6   22.17    5.26
   4 -10  -6   33.43    6.88
   4  10  -5   54.09    8.52
   4  10  -4   76.66   11.48
   4  10  -3   13.74    5.71
   4  10  -2   71.26   10.36
   4  10  -1   21.90    6.33
   4  10   0   14.00    4.72
  -4 -10   0   23.40    5.68
   4  10   1  289.95   19.30
  -4 -10  -1  247.39   15.34
   4  10   2  112.13   10.33
  -4 -10  -2  123.99    9.11
   4  10   3  209.41   16.45
  -4 -10  -3  191.55   13.18
   4  10   4    2.37    3.49
  -4 -10  -4    7.65    2.93
   4  10   5  112.57   10.31
  -4 -10  -5   98.82    8.49
   4 -10   6    4.90    1.94
   4  10   6   27.35    7.40
  -4 -10  -6    5.81    2.25
   4 -10   7   17.28    8.16
   4  10   7   28.68    7.67
  -4 -10  -7   38.07    8.66
   4 -10   8   63.74    8.81
   4  10   8   69.26    7.76
  -4 -10  -8   82.39    8.74
   4 -10   9   17.60    8.67
   4  10   9   30.67    7.28
  -4 -10  -9   44.43    6.40
   4 -10  10   21.25   11.38
   4  10  10   33.99    8.11
  -4 -10 -10   39.26    9.82
   4 -10  11   48.54    8.45
   4  10  11   72.88   10.39
  -4 -10 -11   66.31    8.92
  -4 -10 -12  312.58   11.46
   4 -10  12  245.10   28.90
   4  10  12  297.53   12.13
  -4 -10 -12  320.29   12.64
  -4 -10 -13  186.90   22.31
   4 -10  13  235.10   26.47
   4  10  13  193.08   23.70
  -4 -10 -13  189.28   22.88
  -4 -10 -14   10.78    4.84
   4 -10  14    5.29    2.62
   4  10  14   20.04    8.37
  -4 -10 -14   15.52    5.86
  -4 -10 -15   14.52    5.96
   4 -10  15    6.75    4.05
   4  10  15   17.09    7.35
  -4 -10 -15   25.65    8.70
  -4 -10 -16    4.30    3.75
   4 -10  16   -0.76    2.64
   4  10  16   -0.50    3.50
  -4 -10 -16    3.88    2.94
  -4 -11  17   63.31   13.21
   4 -11 -17   61.84   12.91
  -4 -11  16   -1.43    4.04
   4 -11 -16    5.92    3.85
   4 -11 -14    0.78    3.07
   4 -11 -13   94.62   12.98
   4  11 -12    6.86    3.70
   4 -11 -12    8.99    4.17
   4  11 -11   10.03    5.60
   4 -11 -11   16.77    5.66
   4  11 -10   11.19    4.76
   4 -11 -10   21.54    6.92
   4  11  -9   70.73   10.42
   4 -11  -9   55.35    7.77
   4  11  -8   38.89    9.52
   4 -11  -8   34.39    8.17
   4  11  -7   11.20    5.95
   4 -11  -7   14.17    5.14
   4  11  -6    6.77    3.77
   4 -11  -6    9.60    4.78
   4  11  -5    5.24    3.66
   4 -11  -5    6.08    2.99
   4  11  -4   89.69    8.29
   4  11  -3  145.49   10.83
   4  11  -2   92.77    8.71
   4  11  -1  171.15   10.79
   4  11   0   -0.91    3.49
   4  11   1   22.63    6.83
   4  11   2  133.33    9.54
  -4 -11  -2  122.19    6.49
   4  11   3   15.21    6.76
  -4 -11  -3   11.36    3.74
   4  11   4    5.92    3.32
  -4 -11  -4    4.17    2.06
   4  11   5    8.77    4.21
  -4 -11  -5   11.87    4.20
   4  11   6   67.30    7.41
  -4 -11  -6   87.16    8.41
   4  11   7   56.70    7.41
  -4 -11  -7   45.27    6.13
   4  11   8   59.23    9.17
  -4 -11  -8   63.51    8.86
   4  11   9   39.91    8.72
  -4 -11  -9   44.84    5.80
   4  11  10   14.80    4.84
  -4 -11 -10    7.55    3.13
   4  11  11   97.20   14.41
  -4 -11 -11  103.58   15.43
   4  11  12   30.37    8.09
  -4 -11 -12   21.93    6.08
  -4 -11 -13   60.68   10.78
   4  11  13   83.69   14.85
  -4 -11 -13   57.45   10.74
  -4 -11 -14    2.88    2.30
   4  11  14    7.69    4.43
  -4 -11 -14    1.12    2.83
   4  12 -14    9.24    6.16
   4 -12 -14   19.08    5.93
   4  12 -13    9.12    5.77
   4 -12 -13   10.95    5.48
   4  12 -12    0.85    3.79
   4 -12 -12   19.00    8.59
   4  12 -11   46.39    9.12
   4 -12 -11   49.65    9.94
   4  12 -10   28.49    8.13
   4 -12 -10   25.76    7.57
   4  12  -9   32.95    8.94
   4 -12  -9   10.92    4.09
   4  12  -8   25.39    6.69
   4 -12  -8   30.93    7.57
   4  12  -7    2.26    3.38
   4 -12  -7    3.15    3.44
   4  12  -6   21.56    6.42
   4 -12  -6   29.41    7.14
   4  12  -5   18.16    5.67
   4 -12  -5   10.02    4.12
   4  12  -4    9.57    3.99
   4 -12  -4    5.82    2.93
   4  12  -3    6.37    3.04
   4 -12  -3    5.92    3.02
   4  12  -2   28.17    7.42
   4  12  -1    4.11    3.08
   4  12   0   57.78    8.23
   4  12   1    9.80    4.94
   4  12   2   26.64    6.76
   4  12   3   28.31    7.03
   4  12   4   10.17    4.68
   4  12   5  203.36   24.55
   4  12   6   -0.48    3.67
  -4 -12  -6    8.61    3.88
   4  12   7   31.18    8.26
  -4 -12  -7   28.22    7.24
   4  12   8    9.08    3.98
  -4 -12  -8   10.81    4.11
   4  12   9    1.15    3.04
  -4 -12  -9   10.91    4.87
   4  12  10    9.85    4.68
  -4 -12 -10    6.40    4.19
   4  12  11   82.76   14.54
  -4 -12 -11   57.60   10.61
   4  12  12   77.91   14.78
  -4 -12 -12   71.09   13.80
   4  13 -11   31.66    8.31
   4 -13 -11   24.84    6.94
   4  13 -10    3.55    3.88
   4 -13 -10    3.68    3.42
   4  13  -9   62.17   11.86
   4 -13  -9   41.74    9.31
   4  13  -8   14.06    5.84
   4 -13  -8   18.28    7.00
   4  13  -7   -0.53    3.52
   4 -13  -7    1.50    3.12
   4  13  -6   40.23   10.83
   4 -13  -6   41.66    9.46
   4  13  -5   17.07    7.54
   4 -13  -5   10.43    5.09
   4  13  -4    8.79    4.27
   4 -13  -4   13.66    7.19
   4  13  -3    2.02    3.60
   4 -13  -3    8.03    4.71
   4  13  -2    2.54    3.45
   4 -13  -2   11.04    3.82
   4  13  -1    8.77    3.69
   4  13   0   23.02    7.67
   4  13   1   98.99   13.75
   4  13   2   11.16    4.78
   4  13   3    8.69    4.78
   4  13   4   48.93    8.63
   4  13   5    6.46    3.49
   4  13   6   13.40    6.19
   4  13   7    2.94    3.41
   4  13   8    8.18    5.35
   4  13   9   36.59    8.44
   4  14  -6    1.09    3.45
   4 -14  -6    5.89    3.29
   4  14  -5    1.34    3.79
   4 -14  -5   15.56    5.95
   4  14  -4   21.87    7.25
   4 -14  -4   24.75    6.90
   4  14  -3   78.62   15.05
   4 -14  -3   58.47   11.66
   4  14  -2    7.14    3.76
   4 -14  -2    3.96    3.25
   4  14  -1   49.17   10.36
   4 -14  -1   68.08   13.41
   4  14   0   28.69    8.07
   4 -14   0   16.38    5.42
   4  14   1   72.55   14.40
   4  14   2   12.96    5.31
   4  14   3   49.46   10.69
   4  14   4   19.47    6.38
  -5   0  25   27.70   15.61
  -5   0  24    2.21    2.25
   5   0 -24    9.25    4.08
  -5   0  23    1.32    3.78
   5   0 -23    8.65    3.92
  -5   0  22    4.77    1.90
  -5   0  21   37.88   15.36
   5   0 -21   54.56    6.53
  -5   0  20   -0.65    2.70
   5   0 -20    1.70    1.77
  -5   0  19   31.92   11.17
   5   0 -19   24.35    6.04
  -5   0  18    3.91    2.47
   5   0 -18    5.07    3.28
  -5   0  17  390.95   24.87
   5   0 -17  410.29   24.93
  -5   0  16    4.32    3.42
   5   0 -16    4.85    3.04
  -5   0  15   23.14    4.68
   5   0 -15   31.13    5.17
  -5   0  14    5.80    2.67
   5   0 -14    1.62    1.90
  -5   0  13  220.19   19.24
   5   0 -13  207.63   14.29
  -5   0  12    1.12    1.48
   5   0 -12    4.68    2.17
  -5   0  11    3.09    2.54
   5   0 -11    6.87    2.88
  -5   0  10    3.63    3.46
  -5   0   9   46.03    4.27
   5   0  -8    2.60    1.70
   5   0  -7   92.96    8.92
   5   0  -6    4.12    2.27
   5   0  -5   97.78    9.24
   5   0  -4    5.76    2.31
   5   0  -3 1515.05   52.25
   5   0  -2    3.50    2.41
   5   0  -1  616.81   22.52
  -5   0   1  569.79   22.05
   5   0   0    1.54    1.73
  -5   0   0   -0.49    2.45
   5   0   1 1792.78  252.66
  -5   0  -1 1759.66   63.31
   5   0   2    1.76    2.10
  -5   0  -2    5.45    3.66
   5   0   3  613.79   22.80
  -5   0  -3  703.91   28.99
   5   0   4    4.57    2.29
  -5   0  -4    1.44    2.65
   5   0   5  342.22   19.23
  -5   0  -5  333.12   19.56
   5   0   6    3.55    3.05
  -5   0  -6    7.64    3.76
   5   0   7  156.35   10.21
  -5   0  -7  148.65   24.90
   5   0   8    2.92    2.28
  -5   0  -8    8.80    2.86
   5   0   9   22.10    4.21
  -5   0  -9   19.83    5.27
   5   0  10    7.20    2.87
   5   0  11   58.44    5.41
  -5   0 -11   81.75   12.19
   5   0  12    3.51    3.00
  -5   0 -12   12.95    5.25
   5   0  13    2.73    2.82
  -5   0 -13   -0.73    2.77
   5   0  14    1.92    3.11
  -5   0 -14    1.57    3.40
   5   0  15   20.87    6.58
  -5   0 -15   29.24    8.83
   5   0  16   22.32    6.43
  -5   0 -16    6.73    3.51
   5   0  17   88.98    9.13
  -5   0 -17   97.93   17.39
   5   0  18   18.21    4.64
  -5   0 -18    4.79    3.16
   5   0  19   27.46    7.34
  -5   0 -19   29.88   13.18
   5   0  20   13.37    5.78
  -5   0 -20    8.64    4.27
   5   0  21   70.13   12.90
  -5   0 -21   48.65   19.35
  -5  -1  25   15.70    7.76
  -5   1  25    8.50    8.77
   5  -1 -25   41.94    8.59
  -5  -1  24   14.50    6.89
  -5   1  24    6.58    3.38
   5  -1 -24   23.93    7.51
  -5  -1  23    6.55    2.01
  -5   1  23    1.78    3.15
   5  -1 -23   17.58    6.98
  -5  -1  22   12.44    7.14
  -5   1  22    6.69    2.91
   5   1 -22   12.29    3.10
  -5  -1  21    9.51    5.95
  -5   1  21   -0.28    2.68
   5   1 -21    3.57    1.75
   5  -1 -21    1.39    2.20
  -5  -1  20   15.26    5.53
  -5   1  20    2.46    3.54
   5   1 -20   15.28    4.85
   5  -1 -20   12.61    4.91
  -5  -1  19   15.41    7.43
  -5   1  19   17.00    6.17
   5   1 -19   23.99    5.92
   5  -1 -19   18.75    6.39
  -5  -1  18   82.37   21.39
  -5   1  18   76.34   17.16
   5   1 -18   70.20    6.76
   5  -1 -18   92.61    8.24
  -5  -1  17    3.88    2.64
  -5   1  17    4.48    2.90
   5   1 -17   14.93    4.49
   5  -1 -17   14.12    4.78
  -5  -1  16  306.20   19.71
  -5   1  16  294.63   23.98
   5   1 -16  326.02   20.07
   5  -1 -16  342.72   21.32
  -5  -1  15   18.64    4.63
  -5   1  15   29.90    8.87
   5   1 -15   17.64    3.40
   5  -1 -15   15.29    3.71
  -5  -1  14   61.98   14.66
  -5   1  14   60.36   13.76
   5   1 -14   78.42    5.50
   5  -1 -14   79.68    6.19
  -5  -1  13   22.84    6.07
  -5   1  13   10.87    5.00
   5   1 -13   11.46    2.98
   5  -1 -13   14.95    4.36
  -5   1  12  287.91   22.83
  -5  -1  12  301.11   23.64
   5   1 -12  285.98   18.69
   5  -1 -12  281.28   18.63
  -5  -1  11    2.63    1.89
  -5   1  11    1.98    1.72
   5   1 -11   10.05    2.64
   5  -1 -11    2.34    2.08
  -5  -1  10   21.83    4.06
  -5  -1  10    8.42    3.63
  -5   1  10    8.94    2.77
   5   1 -10    6.72    2.35
  -5  -1   9  454.59   24.44
  -5   1   9  444.17   23.83
  -5  -1   9  412.01   22.73
  -5  -1   8  279.44   15.66
   5  -1  -8  222.52   12.35
   5   1  -8  259.76   14.95
   5  -1  -8  260.94   14.51
  -5  -1   7   10.02    2.68
   5  -1  -7    9.03    3.09
   5  -1  -7   11.71    2.94
   5   1  -7   12.33    3.20
  -5  -1   6    2.11    1.93
   5  -1  -6    2.03    1.33
   5  -1  -6    3.59    1.67
   5   1  -6    4.34    2.26
  -5  -1   5  521.53   19.79
   5  -1  -5  526.00   19.82
   5  -1  -5  571.21   20.61
   5   1  -5  547.07   20.46
  -5  -1   4  126.15   12.23
   5  -1  -4  102.12    9.77
   5  -1  -4  124.24   11.32
   5   1  -4  132.57   12.47
  -5  -1   3   73.46    7.32
   5  -1  -3   64.08    7.73
   5  -1  -3   86.09    8.15
   5   1  -3   75.52    7.58
  -5  -1   2   30.46    3.93
   5  -1  -2   26.38    6.08
   5   1  -2   35.89    4.57
  -5  -1   2   38.79    5.12
  -5  -1   1    3.67    2.56
   5  -1  -1    4.81    1.88
   5   1  -1    1.90    2.25
  -5   1   1    5.90    2.19
  -5  -1   1    3.70    1.49
  -5  -1   0  397.03   16.17
   5  -1   0  466.97   17.23
   5   1   0  420.74   16.41
  -5   1   0  402.07   15.08
  -5   1   0  408.50   16.83
  -5  -1   0  444.61   17.92
   5  -1   1  144.20    6.55
   5   1   1  155.77    7.88
  -5   1  -1  139.61   15.62
  -5  -1  -1  143.99    7.83
  -5  -1  -2  502.44   20.01
   5  -1   2  549.80   20.04
   5   1   2  527.22   20.08
  -5   1  -2  487.30   19.82
  -5  -1  -2  537.34   22.59
   5  -1   3   29.80    3.72
   5   1   3   41.82    5.09
  -5   1  -3   43.06    7.66
  -5  -1  -3   53.56    9.86
   5  -1   4  444.33   16.78
   5   1   4  468.71   18.31
  -5   1  -4  449.99   19.95
  -5  -1  -4  440.32   18.77
   5  -1   5   33.72    3.72
   5   1   5   50.57    4.73
  -5   1  -5   47.31    7.32
  -5  -1  -5   54.75    9.05
   5  -1   6  144.18    9.29
   5   1   6  138.98    9.20
  -5   1  -6  135.17   23.18
  -5  -1  -6  127.51   14.03
   5  -1   7    1.49    2.03
   5   1   7    5.05    2.92
  -5  -1  -7   12.66    5.35
   5  -1   8  155.52    8.20
   5   1   8  170.43    8.88
  -5   1  -8  151.82   19.91
  -5  -1  -8  175.50   10.43
   5  -1   9  213.71   15.10
   5   1   9  249.25   17.64
  -5   1  -9  201.88   34.81
  -5  -1  -9  205.28   15.01
   5  -1  10  349.44   23.26
   5   1  10  327.10   22.12
  -5   1 -10  319.74   22.66
  -5  -1 -10  284.48   23.47
   5  -1  11  235.60   11.99
   5   1  11  240.93   11.73
  -5   1 -11  224.00   21.95
  -5  -1 -11  208.79   15.63
   5  -1  12    4.09    3.05
   5   1  12    1.91    2.97
  -5   1 -12   11.71    5.59
   5  -1  13   72.73   10.43
   5   1  13   68.00   10.20
  -5   1 -13   71.08   19.78
   5  -1  14  216.81   16.36
   5   1  14  211.47   15.79
  -5   1 -14  209.26   18.36
  -5  -1 -14  215.44   29.00
   5  -1  15   71.96    6.88
   5   1  15   51.22    5.90
  -5   1 -15   50.64   12.73
  -5  -1 -15   49.95   11.70
   5  -1  16   44.00    6.27
   5   1  16   31.87    7.48
  -5   1 -16   32.89    9.68
  -5  -1 -16   30.08    8.57
   5  -1  17    4.99    2.81
   5   1  17   20.01    6.33
  -5   1 -17   12.68    6.40
  -5  -1 -17   16.22    4.95
   5  -1  18    4.40    3.10
   5   1  18   15.14    5.94
  -5   1 -18   13.78    7.08
  -5  -1 -18   10.29    5.58
   5  -1  19    3.86    2.85
   5   1  19    8.34    3.71
  -5   1 -19    7.80    4.89
  -5  -1 -19    2.49    4.21
   5  -1  20   15.11    6.36
   5   1  20   12.13    5.33
  -5   1 -20    6.30    5.23
  -5  -1 -20   13.13    7.08
   5   1  21    8.80    5.57
  -5   1 -21    7.80    7.94
  -5  -1 -21    7.38    4.19
  -5  -2  24    2.87    3.55
  -5   2  24    8.99    5.75
   5  -2 -24    6.37    3.98
  -5  -2  23    7.95    7.40
   5  -2 -23   10.88    4.43
  -5  -2  22   29.24   12.23
  -5   2  22   15.04    6.27
   5  -2 -22   26.00    7.08
  -5  -2  21    5.42    1.83
  -5   2  21   12.62    5.69
   5  -2 -21    7.44    4.31
  -5  -2  20    5.18    4.11
  -5   2  20    8.89    3.01
   5   2 -20    5.46    1.92
   5  -2 -20   11.05    4.26
  -5  -2  19    1.64    1.61
  -5   2  19    4.70    2.67
   5   2 -19    3.10    1.87
   5  -2 -19   11.14    5.04
  -5  -2  18    5.11    3.04
  -5   2  18    4.88    3.18
   5  -2 -18    4.50    2.61
  -5  -2  17   22.24    4.35
  -5   2  17   19.31    4.83
   5   2 -17   36.65    5.95
   5  -2 -17   14.73    2.96
  -5  -2  16    9.21    4.39
  -5   2  16   12.79    4.26
   5   2 -16    9.83    3.39
   5  -2 -16   11.89    5.45
  -5  -2  15  582.12   35.22
  -5  -2  15  665.14   41.66
  -5   2  15  673.83   41.82
   5   2 -15  655.64   39.95
   5  -2 -15  596.89   37.46
  -5  -2  14    4.79    3.91
  -5  -2  14    9.78    3.96
  -5   2  14    3.22    0.92
   5   2 -14    2.65    1.95
   5  -2 -14    3.43    2.62
  -5  -2  13  249.45   10.33
  -5  -2  13  243.66   11.92
  -5   2  13  258.71   12.14
   5   2 -13  254.41   10.81
   5  -2 -13  245.74   11.91
  -5  -2  12  129.64   19.16
  -5  -2  12  127.21   22.99
  -5   2  12  122.55    7.17
   5   2 -12  133.41    9.31
   5  -2 -12  129.20   19.83
  -5  -2  11   62.70    9.99
  -5  -2  11   52.71   12.27
  -5   2  11   51.87   12.92
   5   2 -11   64.33    7.76
   5  -2 -11   80.92   10.15
  -5  -2  10   77.33   12.95
  -5   2  10   66.85    8.56
  -5  -2  10   79.31   10.43
   5  -2 -10   66.74    7.74
   5   2 -10   67.89    8.12
  -5  -2   9  105.21   13.03
   5  -2  -9   84.37    4.18
  -5  -2   8   25.28    6.08
   5  -2  -8   18.65    3.14
   5  -2  -8   24.22    4.20
   5   2  -8   13.22    3.45
  -5  -2   7  501.33   27.07
   5  -2  -7  512.62   26.80
   5  -2  -7  521.50   27.44
   5   2  -7  553.03   30.07
  -5  -2   6   11.29    3.32
   5  -2  -6    6.43    1.58
   5  -2  -6    4.02    1.42
   5   2  -6   12.66    4.29
  -5  -2   5  253.57   11.05
   5  -2  -5  230.34   10.99
   5  -2  -5  265.72   10.15
   5   2  -5  268.98   11.86
  -5  -2   4    5.88    2.13
   5  -2  -4    1.66    1.18
   5  -2  -4    4.78    2.00
   5   2  -4    3.56    3.15
  -5  -2   3   25.78    4.38
   5  -2  -3   15.58    3.79
   5  -2  -3   14.69    3.04
   5   2  -3   20.59    3.85
  -5  -2   2  164.08   19.12
   5  -2  -2  114.65   13.04
   5  -2  -2  129.60   11.55
   5   2  -2  138.11    7.66
  -5  -2   2  131.97   12.65
  -5  -2   1  358.85   14.42
   5  -2  -1  415.93   15.01
   5   2  -1  439.71   17.25
  -5   2   1  393.86   14.43
  -5  -2   1  358.86   15.40
  -5  -2   0  145.86    7.57
   5  -2   0  142.56    6.31
   5   2   0  163.55    8.39
  -5   2   0  138.98    6.11
  -5  -2   0  175.70    9.17
   5  -2   1  285.36   10.87
   5   2   1  321.29   13.64
  -5   2  -1  279.67   10.88
  -5   2  -1  315.45   14.40
  -5  -2  -1  315.21   20.79
  -5  -2  -2  161.71   22.04
   5  -2   2  160.61    7.09
   5   2   2  164.50    8.27
  -5   2  -2  151.96    7.04
  -5   2  -2  159.13    9.10
  -5  -2  -2  180.80   18.40
   5  -2   3  794.71   28.03
   5   2   3  812.45   29.78
  -5  -2  -4  118.96    7.49
   5  -2   4  134.78   20.70
   5   2   4  131.55   20.54
  -5  -2  -4  156.26   22.83
  -5  -2  -5  139.52   10.02
   5  -2   5  147.93    9.15
   5   2   5  173.82   11.83
  -5   2  -5  131.27   21.76
  -5  -2  -5  147.39   23.52
  -5  -2  -6   29.50    5.30
   5  -2   6   29.35    5.29
   5   2   6   25.20    5.15
  -5   2  -6   24.23    7.64
  -5  -2  -6   29.52    7.32
  -5  -2  -7   53.46    7.12
   5  -2   7   56.90    7.31
   5   2   7   55.03    7.60
  -5   2  -7   79.67   14.88
  -5  -2  -7   74.21   15.99
   5  -2   8  119.41    6.84
   5   2   8  140.37    8.54
  -5   2  -8  136.09   27.24
  -5  -2  -8  123.76   15.94
   5  -2   9  305.08   20.23
   5   2   9  298.08   20.36
  -5   2  -9  291.94   20.67
  -5  -2  -9  334.49   23.31
   5  -2  10  220.61   10.64
   5   2  10  248.55   12.28
  -5   2 -10  260.40   14.25
  -5  -2 -10  222.00   11.80
   5  -2  11  155.06    8.99
   5   2  11  138.75    8.75
  -5   2 -11  165.70   27.78
  -5  -2 -11  127.92   19.83
   5  -2  12    2.18    2.86
   5   2  12    7.33    4.95
  -5   2 -12    9.12    3.12
  -5  -2 -12    2.35    3.47
   5  -2  13  342.74   21.75
   5   2  13  328.56   21.28
  -5   2 -13  304.76   21.29
  -5  -2 -13  333.44   44.19
   5  -2  14   12.72    4.04
   5   2  14   14.88    4.95
  -5   2 -14   12.74    6.46
  -5  -2 -14    8.67    3.95
   5  -2  15    8.81    3.82
   5   2  15   10.67    4.66
  -5   2 -15    3.79    2.92
  -5  -2 -15   18.35    6.42
   5  -2  16   22.10    5.78
   5   2  16   20.27    5.75
  -5   2 -16   24.37    8.29
  -5  -2 -16    8.12    4.46
   5  -2  17   37.22    9.26
   5   2  17   45.69    6.64
  -5   2 -17   28.29    9.13
  -5  -2 -17   25.92    9.72
   5  -2  18   11.17    4.88
   5   2  18   24.35    6.61
  -5   2 -18   13.13    8.98
  -5  -2 -18    6.51    3.04
   5  -2  19   14.78    5.22
   5   2  19   11.21    4.25
  -5   2 -19    8.88    5.28
  -5  -2 -19   14.61    6.01
   5  -2  20   42.16    9.63
   5   2  20   54.04    9.34
  -5   2 -20   61.26   24.85
  -5  -2 -20   49.80   13.70
   5  -2  21   46.79   10.01
   5   2  21   57.22   12.41
  -5   2 -21   24.59   12.73
  -5  -2 -21   43.67   15.88
  -5  -3  24    2.62    2.38
   5  -3 -24   16.94    5.67
  -5  -3  23   21.58   14.64
  -5   3  23   21.53    7.78
   5  -3 -23   26.51    7.18
  -5  -3  22   55.59   20.42
  -5   3  22   33.50   16.05
   5  -3 -22   99.92   13.69
  -5  -3  21    3.63    5.03
  -5   3  21    4.86    1.60
   5  -3 -21    8.81    4.29
  -5  -3  20    9.25    5.14
  -5   3  20    2.01    1.85
   5  -3 -20    6.11    4.91
  -5  -3  19   10.20    3.51
  -5   3  19    9.07    3.70
   5  -3 -19   16.06    5.53
  -5  -3  18   11.55    4.28
  -5   3  18    3.78    3.07
   5  -3 -18   10.48    4.93
  -5  -3  17    6.04    2.94
  -5   3  17    2.21    1.54
   5   3 -17    2.32    1.21
   5  -3 -17    7.89    3.54
  -5  -3  16  328.47   19.48
  -5  -3  16  345.91   22.14
  -5   3  16  337.22   23.28
   5   3 -16  332.88   19.84
   5  -3 -16  315.18   20.05
  -5  -3  15   63.59    9.64
  -5  -3  15   85.22   24.10
  -5   3  15   91.55   13.19
   5   3 -15   93.59    8.16
   5  -3 -15   84.99    8.67
  -5  -3  14  252.77   16.26
  -5  -3  14  264.63   19.55
  -5   3  14  210.71   14.10
   5   3 -14  230.59   14.65
   5  -3 -14  266.63   18.25
  -5  -3  13   35.04    5.98
  -5  -3  13   29.36   12.29
  -5   3  13   21.57    4.97
   5   3 -13   27.80    3.87
   5  -3 -13   37.96    6.55
  -5  -3  12    2.24    1.80
  -5  -3  12    1.18    1.37
  -5   3  12    0.18    1.01
   5   3 -12    0.02    0.69
   5   3 -12    4.92    2.00
   5  -3 -12   13.75    5.44
  -5  -3  11  232.96   15.58
  -5  -3  11  261.13   18.07
  -5   3  11  219.18   15.75
   5  -3 -11  202.56   13.18
   5   3 -11  173.77   13.28
   5   3 -11  234.22   15.19
   5  -3 -11  243.65   17.08
  -5  -3  10   26.06    6.73
  -5  -3  10   22.18    4.93
  -5   3  10   24.33    5.44
   5  -3 -10   18.85    3.35
   5   3 -10   11.60    3.60
   5   3 -10   24.05    3.34
  -5  -3   9   43.05   10.07
   5  -3  -9   29.53    3.63
   5  -3  -9   36.53    4.54
   5   3  -9   39.15    6.25
   5   3  -9   28.85    6.29
  -5  -3   8  601.95   32.09
   5  -3  -8  622.39   32.19
   5   3  -8  658.61   35.72
   5   3  -8  591.93   31.10
  -5  -3   7   11.52    2.67
   5  -3  -7    7.62    1.49
   5  -3  -7    5.14    1.30
   5   3  -7   14.20    4.04
  -5  -3   6   14.25    3.77
   5  -3  -6   10.58    1.96
   5  -3  -6    7.03    1.41
   5   3  -6    7.97    3.11
   5   3  -6    5.75    2.44
  -5  -3   5  106.85   14.64
   5  -3  -5   91.72    8.12
   5  -3  -5  102.74    9.09
   5   3  -5  119.90   11.97
   5   3  -5   77.55    7.17
  -5  -3   4  463.06   17.99
   5  -3  -4  422.27   14.99
   5  -3  -4  438.51   15.13
   5   3  -4  457.43   18.25
  -5  -3   3   15.99    4.28
   5  -3  -3   21.40    2.63
   5  -3  -3   24.19    2.46
   5   3  -3   20.11    3.59
  -5  -3   3   15.96    3.79
  -5  -3   2   65.32   12.35
   5  -3  -2   46.51    5.79
   5  -3  -2   52.60    4.89
   5   3  -2   48.55    6.17
  -5  -3   2   59.60   10.53
  -5  -3   1    6.39    3.04
   5  -3  -1    7.70    1.87
   5  -3  -1   10.19    2.35
   5   3  -1    9.22    3.45
  -5  -3   1   17.38    4.20
  -5  -3   0  360.34   14.94
   5  -3   0  351.12   12.64
   5   3   0  390.77   15.99
  -5   3   0  367.29   13.33
  -5  -3   0  371.83   15.31
  -5  -3  -1    0.79    2.14
   5  -3   1    2.89    1.48
   5   3   1   -0.38    2.62
  -5   3  -1    1.86    1.21
  -5  -3  -1    3.01    2.63
  -5  -3  -2   64.69   12.88
   5  -3   2   62.70    3.49
   5   3   2   66.54    5.83
  -5   3  -2   49.09    3.08
  -5   3  -2   47.58    4.91
  -5  -3  -2   63.93    9.62
  -5  -3  -3   30.33    9.38
   5  -3   3   36.49    2.90
   5   3   3   31.28    6.33
  -5   3  -3   31.30    5.31
  -5   3  -3   40.52    5.08
  -5  -3  -3   42.27    6.23
  -5  -3  -4  105.49   14.66
   5  -3   4   77.50    4.50
   5   3   4   76.00    5.76
  -5   3  -4   78.80   14.66
  -5  -3  -4   88.08   16.28
  -5  -3  -5   37.75    5.78
   5  -3   5   39.14    3.63
   5   3   5   31.13    5.98
  -5   3  -5   40.86   10.31
  -5  -3  -5   35.94    6.27
  -5  -3  -6    2.31    1.56
   5  -3   6    1.90    1.61
   5   3   6   14.45    5.25
  -5   3  -6    3.96    2.89
  -5  -3  -6    2.96    1.71
  -5  -3  -7   76.96   15.91
   5  -3   7   58.18    7.30
   5   3   7   61.20    8.47
  -5   3  -7   80.20   15.96
  -5  -3  -7   79.91   18.86
  -5  -3  -8   46.80    8.07
   5  -3   8   45.68    3.87
   5   3   8   38.48    5.02
  -5   3  -8   55.57   12.38
  -5  -3  -8   42.92    9.10
  -5  -3  -9   28.23    5.38
   5  -3   9   33.68    5.20
   5   3   9   22.18    5.05
  -5   3  -9   26.73    5.61
  -5  -3  -9   45.69   10.04
  -5  -3 -10   57.87    5.05
   5  -3  10   76.63    5.12
   5   3  10   95.55    7.18
  -5   3 -10  110.76   19.24
  -5  -3 -10   73.68   15.50
   5  -3  11   86.48    8.24
   5   3  11  113.60   10.94
  -5   3 -11   83.60   16.83
  -5  -3 -11   87.64   18.35
   5  -3  12   69.54   10.06
   5   3  12   58.35    9.29
  -5   3 -12   63.94   19.20
  -5  -3 -12   61.94   13.44
   5  -3  13    0.77    2.64
   5   3  13   12.59    4.68
  -5   3 -13    5.94    4.16
  -5  -3 -13    3.26    2.73
   5  -3  14    0.90    2.44
   5   3  14    7.93    3.97
  -5   3 -14    8.46    5.51
  -5  -3 -14    6.01    4.72
   5  -3  15   60.10    6.12
   5   3  15   63.23    6.57
  -5   3 -15   59.55   13.97
  -5  -3 -15   63.67   14.52
   5  -3  16   33.69    7.32
   5   3  16   34.56    7.59
  -5   3 -16   41.39    8.79
  -5  -3 -16   59.49   20.12
   5  -3  17    4.97    2.98
   5   3  17   11.68    5.51
  -5   3 -17   15.09    5.23
  -5  -3 -17    8.09    3.62
   5  -3  18    8.21    3.11
   5   3  18    8.84    5.27
  -5   3 -18   11.59    6.21
  -5  -3 -18   12.68    6.53
   5  -3  19    7.95    4.55
   5   3  19   11.27    5.21
  -5   3 -19   11.95    4.58
   5  -3  20    5.55    2.99
   5   3  20   13.33    6.46
  -5   3 -20   10.80    7.71
  -5  -3 -20    6.97    3.37
   5  -3  21   99.02   17.63
   5   3  21  141.16   25.18
  -5   3 -21   50.87   27.94
  -5  -3 -21   91.12   33.21
  -5  -4  24    4.27    3.36
   5  -4 -24    1.36    2.78
  -5  -4  23  121.84   36.35
   5  -4 -23  144.66   23.60
  -5  -4  22    3.07    4.03
   5  -4 -22    9.59    5.31
  -5  -4  21    5.10    3.43
   5  -4 -21   18.32    5.31
  -5  -4  20   13.22    5.95
  -5   4  20   10.13    3.62
   5  -4 -20   19.70    5.60
  -5  -4  19   12.21    5.58
  -5   4  19   10.76    4.31
   5  -4 -19   12.63    4.87
  -5  -4  18   28.44   11.08
  -5   4  18   21.94    8.89
   5  -4 -18   34.74    7.74
  -5  -4  17   50.67    9.10
  -5  -4  17   69.35   17.15
  -5   4  17   66.96    9.17
   5  -4 -17   71.47    6.15
  -5  -4  16    1.66    1.80
  -5  -4  16    1.34    1.33
  -5   4  16    3.17    2.61
   5  -4 -16   10.87    4.59
  -5  -4  15  141.02    9.26
  -5  -4  15  150.20   11.95
  -5   4  15  123.48   10.49
   5  -4 -15  171.70   12.70
  -5  -4  14    2.82    2.76
  -5  -4  14    5.66    3.04
  -5   4  14   -0.04    1.24
   5   4 -14    2.99    1.33
   5  -4 -14    7.04    4.83
  -5  -4  13  405.25   25.61
  -5  -4  13  428.09   29.11
  -5   4  13  397.44   24.50
   5   4 -13  372.26   22.63
   5  -4 -13  410.09   27.07
  -5  -4  12  293.14   12.47
  -5  -4  12  279.45   19.39
  -5   4  12  296.58   11.54
   5   4 -12  299.75   11.27
   5  -4 -12  330.41   15.42
  -5  -4  11   35.58    7.21
  -5  -4  11   24.24    4.08
  -5   4  11   27.18    5.36
   5   4 -11   32.24    2.32
   5  -4 -11   43.03    5.79
  -5  -4  10  381.30   24.67
  -5  -4  10  391.57   25.78
   5  -4 -10  322.38   19.99
   5   4 -10  301.82   19.57
   5   4 -10  345.84   21.53
  -5  -4   9    4.19    2.29
   5  -4  -9    2.97    1.04
   5  -4  -9    2.94    1.14
   5   4  -9    9.18    4.89
   5   4  -9    1.58    1.06
   5   4  -9    1.35    1.21
  -5  -4   8   10.66    3.88
   5  -4  -8    7.25    1.28
   5  -4  -8    9.70    1.73
   5   4  -8    2.34    2.98
   5   4  -8    5.46    1.44
  -5  -4   6   20.41    4.84
   5   4  -6   18.78    4.59
   5   4  -6   18.37    3.12
  -5  -4   5  277.46   16.20
   5   4  -5  297.93   17.60
   5   4  -5  268.14   14.58
  -5  -4   4   24.01    5.97
   5   4  -4   26.57    5.42
   5   4  -4   20.67    3.37
  -5  -4   3   47.66    7.12
   5   4  -3   52.98    5.70
  -5  -4   3   51.72    3.67
   5   4  -3   38.89    2.59
  -5  -4   2   14.78    4.84
   5  -4  -2    6.89    1.56
   5  -4  -2    7.75    1.25
   5   4  -2    4.03    3.69
  -5  -4   1   32.24    7.91
   5  -4  -1   24.74    5.12
   5  -4  -1   31.58    4.91
   5   4  -1   21.43    4.63
  -5  -4   1   41.98    7.73
  -5  -4   0  102.11   11.63
   5  -4   0  129.54   19.56
   5   4   0  118.06    6.95
  -5   4   0  119.95    4.84
  -5  -4   0  129.43   22.81
  -5  -4  -1    3.95    2.40
   5  -4   1    4.24    1.58
   5   4   1    5.84    2.57
  -5   4  -1    0.65    0.78
  -5  -4  -1    2.61    2.22
  -5  -4  -2   14.12    4.14
   5  -4   2    7.24    1.52
   5   4   2   12.40    4.10
  -5   4  -2    7.16    1.73
  -5  -4  -2    9.75    3.49
  -5  -4  -3  124.84   15.40
   5  -4   3  149.44    8.66
   5   4   3  156.84   11.02
  -5   4  -3  129.05   19.70
  -5  -4  -3  170.28   25.81
  -5  -4  -4   67.30   14.19
   5  -4   4   48.45    6.00
   5   4   4   66.56    9.20
  -5   4  -4   48.62    5.96
  -5   4  -4   62.21    8.63
  -5  -4  -4   74.84   13.03
  -5  -4  -5   41.59    7.67
   5  -4   5   33.55    4.86
   5   4   5   44.42    6.86
  -5   4  -5   45.16   10.28
  -5  -4  -5   44.52    8.81
  -5  -4  -6    1.11    3.21
   5  -4   6   -1.20    1.35
   5   4   6    7.11    3.75
  -5   4  -6    4.41    4.19
  -5  -4  -6    5.47    2.71
  -5  -4  -7   27.60    7.12
   5  -4   7   20.17    3.93
   5   4   7   16.97    4.96
  -5   4  -7   10.87    6.79
  -5  -4  -7   19.77    4.19
  -5  -4  -8    7.56    3.48
   5  -4   8   10.86    2.98
   5   4   8    9.77    3.90
  -5   4  -8    9.54    4.24
  -5  -4  -8   19.48    5.95
  -5  -4  -9   96.58   20.66
   5  -4   9  109.57    6.64
   5   4   9  105.11    7.73
  -5   4  -9  103.48   10.12
  -5  -4  -9  100.10   16.78
  -5  -4 -10   74.08   14.34
   5  -4  10   97.82    9.03
   5   4  10   72.91    8.45
  -5   4 -10   72.96   19.66
  -5  -4 -10   79.08   15.17
  -5  -4 -11  351.97   22.52
   5  -4  11  330.22   20.40
   5   4  11  428.33   26.74
  -5   4 -11  335.12   24.44
  -5  -4 -11  367.07   24.77
  -5  -4 -12    9.16    5.52
   5  -4  12    3.64    2.27
   5   4  12    4.67    5.28
  -5   4 -12   11.63    4.02
  -5  -4 -12    7.35    3.73
  -5  -4 -13    4.69    3.03
   5  -4  13    1.52    2.22
   5   4  13    5.13    3.90
  -5   4 -13    4.56    3.42
   5  -4  14    8.01    2.52
   5   4  14   34.69    9.39
  -5   4 -14   32.01   10.27
  -5  -4 -14   25.59    8.11
   5  -4  15   79.34    7.95
   5   4  15   88.80    9.27
  -5   4 -15  105.98   19.91
  -5  -4 -15   68.28    9.42
   5  -4  16   25.73    6.40
   5   4  16   18.75    6.65
  -5  -4 -16   11.69    4.17
   5  -4  17   16.95    4.41
   5   4  17   26.81    6.74
  -5   4 -17   23.96    8.65
  -5  -4 -17   11.58    5.25
   5  -4  18    1.17    2.31
   5   4  18   18.45    6.04
  -5   4 -18   11.99    8.81
  -5  -4 -18    9.47    5.12
   5   4  19   16.21    7.34
  -5   4 -19   13.12    8.48
  -5  -4 -19   -0.56    3.13
   5  -4  20    0.19    2.81
   5   4  20    9.91    4.21
  -5   4 -20    5.02    3.83
  -5  -4 -20    9.99    6.67
  -5  -5  23   15.81    9.59
   5  -5 -23   50.15   10.46
  -5  -5  22   21.05    8.87
   5  -5 -22   33.25   10.32
  -5  -5  21   27.28   13.49
   5  -5 -21   23.59    6.72
  -5  -5  20    3.26    5.00
   5  -5 -20    5.12    2.87
  -5  -5  19    8.89    6.43
   5  -5 -19    2.07    3.40
  -5  -5  18    6.40    4.36
   5  -5 -18   24.24    7.00
  -5  -5  17    1.92    1.30
  -5  -5  17    0.48    3.33
   5  -5 -17    5.65    4.08
  -5  -5  16   35.62   13.00
  -5  -5  16   41.52   11.59
   5  -5 -16   52.56    6.95
  -5  -5  15   19.48    5.99
  -5  -5  15   24.85    8.87
  -5   5  15   13.22    3.69
   5  -5 -15   36.65    7.57
  -5  -5  14  251.38   17.22
  -5   5  14  202.07   12.24
   5  -5 -14  242.94   17.10
  -5  -5  13   42.53   15.40
  -5   5  13   26.62    8.02
   5  -5 -13   55.90    7.69
  -5  -5  12  144.96   11.60
  -5   5  12  138.80   10.97
   5  -5 -12  145.05   11.99
  -5  -5  11   83.44    7.43
  -5   5  11   62.51    3.97
   5   5 -11   68.13    2.87
   5  -5 -11   72.42    6.66
   5  -5 -10   28.66    3.42
   5   5 -10   45.89    8.07
   5   5 -10   27.06    3.31
   5  -5 -10   20.72    5.03
   5   5  -9    9.03    3.87
   5   5  -9    4.52    1.15
   5   5  -9    5.45    1.34
   5   5  -8   65.22    6.30
   5   5  -8   52.13    2.70
   5   5  -8   52.93    2.86
   5   5  -7  290.02   13.92
   5   5  -7  253.56    9.45
   5   5  -6  421.47   18.43
   5   5  -6  360.72   13.16
   5   5  -5   13.94    4.38
   5   5  -5   16.07    2.82
   5   5  -4    3.62    2.83
   5   5  -4    0.98    0.76
  -5  -5   3   13.15    4.66
   5   5  -3    7.64    4.41
  -5  -5   3    2.08    1.08
   5   5  -3    1.19    0.83
  -5  -5   2    5.36    2.42
   5   5  -2    4.83    3.02
  -5  -5   2    2.69    2.62
   5   5  -2   -0.29    0.86
  -5  -5   1   43.86    8.19
   5   5  -1   47.70    7.19
  -5  -5   1   39.80    6.72
   5  -5   0    0.18    0.36
   5   5   0    4.32    3.09
  -5  -5   0    3.04    1.48
  -5  -5  -1    6.52    2.41
   5  -5   1    1.37    0.85
   5   5   1   -1.78    2.97
  -5   5  -1    0.46    0.54
  -5  -5  -1    5.18    1.69
  -5  -5  -2   24.89    4.65
   5  -5   2   20.82    3.52
   5   5   2   16.44    5.11
  -5   5  -2   16.14    2.90
  -5  -5  -2   27.39    5.89
   5  -5   3    5.76    2.12
   5   5   3   13.21    5.99
  -5   5  -3    1.84    1.16
  -5  -5  -3    6.92    2.71
  -5  -5  -4  362.48   16.78
   5  -5   4  422.74   15.89
   5   5   4  425.13   18.63
  -5   5  -4  347.07   13.33
  -5  -5  -4  418.05   17.94
  -5  -5  -5   12.87    4.43
   5  -5   5    6.91    2.08
   5   5   5   16.48    6.50
  -5   5  -5    4.20    2.86
  -5  -5  -5    7.72    3.35
  -5  -5  -6  104.82   16.26
   5  -5   6   94.58    5.61
   5   5   6   80.87    7.06
  -5   5  -6   92.79    7.87
  -5  -5  -6  112.08   18.97
  -5  -5  -7   32.34    8.32
   5  -5   7   28.66    4.21
   5   5   7   25.74    5.74
  -5   5  -7   54.43    8.62
  -5  -5  -7   41.83    7.77
  -5  -5  -8    2.90    3.00
   5   5   8   13.09    5.48
  -5   5  -8    3.14    3.00
  -5  -5  -8    3.94    2.83
  -5  -5  -9    4.39    2.01
   5  -5   9    5.14    2.59
   5   5   9    7.08    3.88
  -5   5  -9    3.20    3.83
  -5  -5  -9   13.84    4.65
  -5  -5 -10   19.51    6.55
   5  -5  10   18.50    4.89
   5   5  10    5.30    3.85
  -5   5 -10    8.48    3.71
  -5  -5 -10   19.62    6.04
  -5  -5 -11   31.73   12.73
   5  -5  11   38.67    5.81
   5   5  11   34.89    8.67
  -5   5 -11   30.39   12.54
  -5  -5 -11   51.16    8.76
  -5  -5 -12    6.45    3.61
   5  -5  12    0.45    1.75
   5   5  12   17.94    6.08
  -5   5 -12    1.74    1.99
  -5  -5 -12   13.78    4.76
  -5  -5 -13   12.31    6.81
   5  -5  13   21.63    5.62
   5   5  13   24.51    6.94
  -5   5 -13   24.51    7.44
  -5  -5 -13   16.04    6.18
  -5  -5 -14    1.90    2.65
   5  -5  14    6.07    2.14
   5   5  14    6.50    3.79
  -5   5 -14    7.41    5.63
  -5  -5 -14    6.70    4.45
  -5  -5 -15    6.93    2.97
   5  -5  15    5.10    2.32
   5   5  15    5.37    3.75
  -5   5 -15   16.53    6.69
  -5  -5 -15   21.37    6.51
   5  -5  16    4.14    3.25
   5   5  16    8.98    4.55
  -5   5 -16    5.39    2.54
  -5  -5 -16   21.32    6.02
   5  -5  17    7.78    2.95
   5   5  17   17.31    5.02
  -5  -5 -17   13.63    5.31
   5  -5  18    7.10    4.01
  -5   5 -18    7.02    4.45
  -5  -5 -18   10.79    5.65
   5  -5  19    6.50    3.09
   5   5  19    4.45    3.84
  -5   5 -19    9.04    5.34
  -5  -5 -19   35.95   11.83
   5  -5  20    3.68    2.84
   5   5  20   13.18    5.51
  -5   5 -20    4.22    3.38
  -5  -5 -20   10.15    5.23
   5  -6 -22   13.65    4.92
  -5  -6  21   23.34   12.62
   5  -6 -21   44.49    6.75
  -5  -6  20   10.28    8.03
   5  -6 -20   17.32    5.59
  -5  -6  19  175.81   22.83
   5  -6 -19  180.53   21.80
  -5  -6  18    3.47    2.48
   5  -6 -18   15.28    6.04
  -5  -6  17   36.23   12.73
   5  -6 -17   42.89    6.51
  -5  -6  16    5.38    5.70
   5  -6 -16    1.83    2.98
  -5  -6  15  112.78   19.82
   5  -6 -15  123.11    8.97
  -5  -6  14   26.16   10.87
   5  -6 -14   24.42    6.42
  -5  -6  13    3.09    3.25
   5  -6 -13    5.40    3.58
  -5  -6  12   24.21    6.89
   5  -6 -12   31.58    8.53
   5  -6 -11  102.33   10.57
   5   6 -10   11.43    5.54
   5  -6 -10    9.53    4.16
   5   6  -9  196.16   11.03
   5   6  -8   87.72    7.26
   5   6  -7  208.33   15.41
   5   6  -7  171.57   10.53
   5   6  -7  181.82   11.16
   5   6  -6  259.24   18.47
   5   6  -6  192.03   11.95
   5   6  -5  144.91   11.50
   5   6  -5  128.04    5.68
   5   6  -4   38.79    6.67
   5   6  -3   46.31    6.08
  -5  -6   3   31.70    5.45
   5   6  -3   32.08    2.60
   5   6  -2   75.85   10.36
  -5  -6   2   87.76   12.29
   5   6  -2   59.04    6.90
   5   6  -1    3.48    3.17
  -5  -6   1    5.55    2.93
   5   6   0    1.65    3.16
  -5  -6   0    0.37    1.99
  -5  -6  -1  137.09   21.84
   5  -6   1  137.07    8.59
   5   6   1  168.79   13.38
  -5   6  -1  131.63    8.29
  -5  -6  -1  164.59   19.03
  -5  -6  -2    3.33    3.11
   5  -6   2    2.45    1.37
   5   6   2   10.24    5.39
  -5   6  -2    3.14    1.07
  -5  -6  -2    7.00    2.85
  -5  -6  -3  301.28   21.44
   5  -6   3  339.32   21.25
  -5   6  -3  282.56   17.79
   5   6   3  317.08   22.11
  -5  -6  -3  309.87   21.99
  -5  -6  -4   25.19    4.98
   5  -6   4   21.84    3.30
   5   6   4   30.98    6.04
  -5  -6  -4   20.80    4.69
  -5  -6  -5    7.50    3.89
   5  -6   5   -0.21    1.06
   5   6   5   10.18    5.28
  -5  -6  -5    7.77    3.28
  -5  -6  -6   15.31    5.46
   5  -6   6   12.69    3.39
   5   6   6    8.60    4.14
  -5  -6  -6    3.17    2.61
  -5  -6  -7    4.83    4.34
   5  -6   7    6.97    2.26
   5   6   7    4.87    3.61
  -5   6  -7   14.75    4.71
  -5  -6  -7    3.41    2.38
  -5  -6  -8   10.75    4.38
   5  -6   8   16.06    3.37
   5   6   8   14.26    4.51
  -5   6  -8   18.01    6.09
  -5  -6  -8   13.27    4.21
  -5  -6  -9   48.86   13.24
   5  -6   9   45.27    6.41
   5   6   9   59.22    9.35
  -5  -6  -9   61.81    9.61
  -5  -6 -10   42.82   10.31
   5  -6  10   39.21    5.83
   5   6  10   39.88    7.14
  -5   6 -10   37.87    8.09
  -5  -6 -10   60.30    8.96
  -5  -6 -11    4.91    2.27
   5  -6  11    1.91    1.77
   5   6  11    2.58    3.15
  -5   6 -11    6.23    3.07
  -5  -6 -11    3.18    2.87
  -5  -6 -12   24.56    8.32
   5  -6  12   24.69    5.66
   5   6  12   23.77    6.60
  -5   6 -12   24.66    9.48
  -5  -6 -12   29.22    7.79
  -5  -6 -13   25.17    8.25
   5  -6  13   38.16    7.90
   5   6  13   27.03    6.95
  -5   6 -13   24.85   11.27
  -5  -6 -13   16.55    6.13
  -5  -6 -14   54.43   12.44
   5  -6  14   51.55    5.77
   5   6  14   64.23    7.95
  -5   6 -14   48.44   16.98
  -5  -6 -14   45.45    6.85
  -5  -6 -15    6.16    3.45
   5  -6  15    9.67    3.44
   5   6  15    6.06    4.01
  -5   6 -15    3.49    3.70
  -5  -6 -15   16.52    6.63
  -5  -6 -16   28.46    7.54
   5  -6  16   29.27    7.26
   5   6  16   29.60    8.77
  -5   6 -16    8.07    7.05
  -5  -6 -16   43.23    7.79
   5  -6  17   32.18    7.49
   5   6  17   32.58    8.40
  -5   6 -17   28.47    9.50
  -5  -6 -17   36.81    9.01
   5  -6  18    8.71    4.30
   5   6  18    3.87    3.84
  -5   6 -18    7.01    5.20
  -5  -6 -18   11.94    4.93
   5  -6  19    5.95    4.11
   5   6  19   13.78    5.13
  -5   6 -19   10.73    4.86
  -5  -6 -19    3.53    3.35
  -5  -7  21    3.73    3.38
   5  -7 -21    9.30    4.46
  -5  -7  20    4.55    4.23
   5  -7 -20    6.80    3.74
  -5  -7  19   47.69   21.64
  -5  -7  18   81.46   24.91
   5  -7 -18   91.72   12.95
  -5  -7  17    5.41    2.56
   5  -7 -17   12.40    5.26
  -5  -7  16   59.35   21.10
   5  -7 -16   98.63   10.55
  -5  -7  15    6.47    3.08
   5  -7 -15   29.20    7.54
  -5  -7  14   19.37    6.47
   5  -7 -14   24.29    6.91
  -5  -7  13    3.54    4.00
   5  -7 -13    0.33    3.39
   5  -7 -12    8.73    3.97
   5   7 -11   13.56    5.55
   5  -7 -11   15.61    6.12
   5   7 -10   67.20   10.65
   5  -7 -10   66.38   10.28
   5   7  -9   73.58    8.46
   5   7  -8   87.24    9.65
   5   7  -7    5.92    3.39
   5   7  -6  278.70   14.04
   5   7  -5   74.26    7.80
   5   7  -4  161.60    9.90
   5   7  -3    0.86    3.49
  -5  -7   3    5.83    1.86
   5   7  -2   12.57    5.71
  -5  -7   2   10.72    3.36
   5   7  -1    8.41    4.77
  -5  -7   1    5.02    2.25
   5   7   0  487.93   21.18
  -5  -7   0  480.55   19.05
   5   7   1   36.96    7.30
  -5  -7  -1   14.26    4.13
   5  -7   2  460.04   16.26
   5   7   2  434.47   19.34
  -5  -7  -2  443.38   18.73
   5  -7   3  101.86    4.78
   5   7   3  114.09    8.76
  -5  -7  -3  131.64   28.68
  -5  -7  -4   17.39    5.69
   5  -7   4   15.14    4.37
   5   7   4   23.29    6.13
  -5  -7  -4   26.08    5.00
  -5  -7  -5  150.43   20.78
   5  -7   5  169.92   12.26
   5   7   5  177.55   13.85
  -5  -7  -5  164.11   12.49
  -5  -7  -6  149.10   22.49
   5  -7   6  119.28   14.68
   5   7   6  158.12   12.75
  -5  -7  -6  106.73   10.59
  -5  -7  -7  113.49   17.51
   5  -7   7   91.13   11.74
   5   7   7   66.84   10.38
  -5  -7  -7   91.14   13.04
  -5  -7  -8  182.62   18.54
   5  -7   8  196.07   12.49
   5   7   8  206.17   14.86
  -5  -7  -8  190.60   13.47
  -5  -7  -9   48.25   11.33
   5  -7   9   55.19    7.55
   5   7   9   70.18    8.23
  -5   7  -9   48.47    8.52
  -5  -7  -9   42.30    7.12
  -5  -7 -10   10.46    4.87
   5  -7  10    4.47    2.15
   5   7  10   17.23    6.94
  -5   7 -10    8.47    4.24
  -5  -7 -10   14.50    6.12
  -5  -7 -11   61.92   11.38
   5  -7  11   62.26    5.22
   5   7  11   67.12    6.92
  -5   7 -11   66.74    7.95
  -5  -7 -11   60.77    6.66
  -5  -7 -12   61.84   15.97
   5  -7  12   71.68    7.11
   5   7  12   71.20    8.73
  -5   7 -12   92.12   10.15
  -5  -7 -12   57.19    6.77
  -5  -7 -13   17.00    5.71
   5  -7  13   31.70    7.50
   5   7  13   10.85    4.34
  -5   7 -13   18.63    9.15
  -5  -7 -13   25.01    7.30
  -5  -7 -14  135.01   19.67
   5  -7  14  179.62   21.05
   5   7  14  213.07   25.73
  -5   7 -14  153.03   19.53
  -5  -7 -14  159.43   19.63
  -5  -7 -15   36.33   19.63
   5  -7  15   50.25    7.37
   5   7  15   63.37   10.04
  -5   7 -15   32.27   18.19
  -5  -7 -15   62.10    9.44
  -5  -7 -16    5.84    3.64
   5  -7  16    8.26    3.24
   5   7  16   16.00    7.73
  -5   7 -16    3.68    2.86
  -5  -7 -16    5.04    3.03
  -5  -7 -17   24.99    7.84
   5  -7  17   21.36    7.08
   5   7  17   24.77    9.13
  -5   7 -17   19.31    8.76
  -5  -7 -17   39.94    8.40
  -5  -7 -18    3.86    2.83
   5  -7  18   12.23    4.55
   5   7  18   20.13    6.84
  -5   7 -18    6.41    7.99
  -5  -7 -18   17.05    5.62
  -5  -8  20    1.74    4.16
   5  -8 -20    9.06    5.26
  -5  -8  19   12.89    7.86
   5  -8 -19   14.28    6.42
  -5  -8  18   40.45   18.10
   5  -8 -18   70.91   11.89
  -5  -8  17    2.93    4.38
   5  -8 -17    3.68    3.90
  -5  -8  16   41.87    8.45
   5  -8 -16   23.45    6.86
  -5  -8  15    5.57    4.04
   5  -8 -15   11.77    5.36
  -5  -8  14   34.48    9.18
   5  -8 -14   44.98    6.92
   5   8 -13    1.88    3.15
   5  -8 -13    6.60    4.98
   5   8 -12   31.60    8.50
   5  -8 -12   29.84    8.38
   5   8 -11   16.09    6.72
   5  -8 -11    3.33    3.10
   5   8 -10    7.51    6.13
   5  -8 -10    8.79    4.66
   5   8  -9  167.83   14.22
   5  -8  -9  161.90   13.13
   5   8  -8  133.66   11.16
   5   8  -7   14.91    5.00
   5   8  -6   28.28    8.25
   5   8  -5  403.54   27.03
   5   8  -4    8.59    4.49
   5   8  -3   35.44    7.36
  -5  -8   3   14.72    3.84
   5   8  -2    6.49    4.21
  -5  -8   2    3.73    1.38
   5   8  -1   35.19    7.18
  -5  -8   1   23.61    7.66
   5   8   0    5.93    4.14
  -5  -8   0    4.03    1.99
   5   8   1   62.48    7.79
  -5  -8  -1   65.46   12.78
   5   8   2   17.70    5.11
  -5  -8  -2   10.73    3.47
   5   8   3   18.52    7.67
  -5  -8  -3    0.76    1.41
   5   8   4    6.37    4.44
  -5  -8  -4    8.26    3.59
   5  -8   5    6.82    2.95
   5   8   5   35.80    7.38
  -5  -8  -5   20.29    6.07
  -5  -8  -6    4.63    3.33
   5  -8   6    2.27    1.38
   5   8   6    7.09    4.05
  -5  -8  -6    6.53    3.90
  -5  -8  -7   15.65    3.87
   5  -8   7    9.46    2.81
   5   8   7   16.53    5.30
  -5  -8  -7   11.68    4.34
  -5  -8  -8   17.85    9.78
   5  -8   8   11.94    6.84
   5   8   8   20.18    6.31
  -5  -8  -8   27.23    6.88
  -5  -8  -9    6.45    2.77
   5  -8   9    3.38    1.50
   5   8   9    7.51    3.10
  -5  -8  -9    6.04    3.72
  -5  -8 -10   32.32    9.41
   5  -8  10   15.05    5.16
   5   8  10   22.10    5.57
  -5  -8 -10   16.46    5.33
  -5  -8 -11  119.53   26.34
   5  -8  11  132.27   11.32
   5   8  11  123.15   11.91
  -5  -8 -11  167.04   15.51
  -5  -8 -12    7.95    4.71
   5  -8  12    9.74    5.19
   5   8  12   15.50    5.45
  -5   8 -12   14.48    6.48
  -5  -8 -12   20.47    5.58
  -5  -8 -13    5.24    2.60
   5  -8  13    5.05    3.58
   5   8  13   14.05    6.72
  -5   8 -13    3.52    2.87
  -5  -8 -13   18.40    5.96
  -5  -8 -14   36.72   17.25
   5  -8  14   53.74   12.59
   5   8  14   76.06   10.86
  -5   8 -14   69.22   10.75
  -5  -8 -14   53.26    8.78
  -5  -8 -15   34.66   17.07
   5  -8  15   34.40   21.30
   5   8  15   92.68   14.15
  -5   8 -15   71.92   11.59
  -5  -8 -15   61.85   10.32
  -5  -8 -16    3.25    2.02
   5  -8  16    5.86    3.93
   5   8  16   29.90   11.13
  -5   8 -16   13.33    6.45
  -5  -8 -16    2.07    2.75
  -5  -8 -17    0.24    2.85
   5  -8  17    5.22    4.71
  -5   8 -17    5.86    4.06
  -5  -8 -17   17.63    5.68
  -5  -9  19    4.51    4.11
   5  -9 -19    7.90    4.38
  -5  -9  18   24.01    8.66
   5  -9 -18    5.01    5.07
  -5  -9  17    2.80    3.93
   5  -9 -17   12.04    7.27
  -5  -9  16    6.74    4.03
   5  -9 -16    4.47    3.23
   5  -9 -15   16.17    6.11
   5   9 -14    9.74    4.33
   5   9 -13   13.94    5.74
   5  -9 -13   10.83    5.95
   5   9 -12   14.73    4.91
   5  -9 -12   34.32    8.66
   5   9 -11   18.15    7.24
   5  -9 -11   11.81    4.34
   5   9 -10   82.97    9.43
   5  -9 -10   87.44    9.39
   5   9  -9   23.20    6.96
   5  -9  -9    4.39    4.19
   5   9  -8   73.76    7.15
   5  -9  -8   84.20    7.63
   5   9  -7    7.49    3.83
   5   9  -6  223.99   17.28
   5   9  -5  113.32   10.72
   5   9  -4   81.43    8.88
   5   9  -3   30.41    7.08
   5   9  -2   15.92    4.09
   5   9  -1   15.95    5.77
   5   9   0   15.99    5.59
  -5  -9   0    0.28    1.03
   5   9   1   13.63    4.19
  -5  -9  -1    3.42    2.06
   5   9   2   15.06    5.47
  -5  -9  -2    2.03    2.47
   5   9   3   18.63    5.26
  -5  -9  -3   21.91    4.02
   5   9   4   26.95    7.42
  -5  -9  -4   51.46    4.84
   5   9   5   25.99    7.15
  -5  -9  -5   44.53    9.83
   5   9   6   30.19    7.35
  -5  -9  -6   10.05    4.35
  -5  -9  -7    5.66    1.62
   5   9   7    6.71    3.55
  -5  -9  -7    5.92    2.53
  -5  -9  -8    8.91    4.30
   5   9   8   10.42    5.35
  -5  -9  -8    5.59    3.44
  -5  -9  -9    8.36    3.69
   5   9   9    9.98    5.49
  -5  -9  -9    5.76    3.88
  -5  -9 -10   -1.56    2.90
   5   9  10    3.03    4.99
  -5  -9 -10   11.43    5.02
  -5  -9 -11   10.11    4.35
  -5  -9 -11    9.67    5.58
  -5  -9 -12   59.61   13.28
  -5  -9 -12   44.18    7.42
  -5  -9 -13    2.64    2.52
   5   9  13   13.26    7.09
  -5  -9 -13    4.79    3.18
  -5  -9 -14   59.38   18.26
   5   9  14   79.76   14.21
  -5  -9 -14   37.87   11.19
  -5  -9 -15    5.60    2.10
   5   9  15    2.15    3.53
  -5  -9 -15    8.42    5.47
   5 -10 -17   14.47    5.84
   5  10 -16    7.13    5.44
   5 -10 -16   18.97    6.64
   5  10 -15   29.90    8.52
   5 -10 -15   24.29    7.45
   5  10 -14   12.13    5.77
   5 -10 -14   12.14    5.48
   5  10 -13    8.15    4.29
   5 -10 -13    4.11    4.82
   5  10 -12   29.26    7.68
   5 -10 -12    9.00    5.55
   5  10 -11   10.28    5.95
   5 -10 -11    8.94    4.25
   5  10 -10    9.62    4.39
   5 -10 -10   24.16    6.80
   5  10  -9   24.06    6.97
   5 -10  -9   30.08    8.58
   5  10  -8   23.11    6.42
   5 -10  -8   33.58    8.24
   5  10  -7  268.21   21.78
   5 -10  -7  335.73   12.36
   5  10  -6   53.48    7.42
   5  10  -5   11.36    5.70
   5  10  -4   68.18    6.92
   5  10  -3   53.42    6.27
   5  10  -2    5.68    3.40
   5  10  -1   90.38    7.95
   5  10   0   20.09    6.25
   5  10   2   28.54    7.70
  -5 -10  -2   16.90    6.07
  -5 -10  -3  342.08    9.32
  -5 -10  -4   11.40    3.81
  -5 -10  -5   16.04    4.45
   5  10   6   35.01    9.14
  -5 -10  -6   28.89    6.71
   5  10   7   32.07    8.55
  -5 -10  -7   16.18    5.03
   5  10   8    5.97    4.00
  -5 -10  -8    8.36    2.79
  -5 -10  -9   10.09    4.47
   5  10   9    5.53    4.77
  -5 -10  -9    6.72    4.43
  -5 -10 -10   82.27   23.62
   5  10  10  114.97   14.86
  -5 -10 -10  119.61   15.56
  -5 -10 -11   20.81    8.47
   5  10  11   41.63   10.54
  -5 -10 -11   39.47    9.73
  -5 -10 -12   15.23    5.78
   5  10  12   20.08    7.56
  -5 -10 -12   15.25    5.47
  -5 -10 -13   24.64   12.34
   5  10  13   33.10   10.37
  -5 -10 -13   51.59   10.85
  -5 -10 -14    7.04    2.96
   5  10  14   11.18    5.11
  -5 -10 -14   11.01    5.36
   5  11 -15    2.94    4.27
   5 -11 -15    4.56    3.81
   5  11 -14   24.24    9.14
   5 -11 -14   26.86    9.20
   5  11 -13   16.16    6.74
   5 -11 -13   19.55    7.57
   5  11 -12   14.04    6.30
   5 -11 -12    9.96    5.13
   5  11 -11    2.82    4.06
   5 -11 -11    6.49    3.43
   5  11 -10   18.07    6.21
   5 -11 -10    1.55    3.12
   5  11  -9   53.69    8.83
   5 -11  -9   49.66    7.96
   5  11  -8  155.55   19.69
   5 -11  -8  189.23   23.13
   5  11  -7   92.30   12.84
   5 -11  -7  121.62   15.67
   5  11  -6  168.83   20.84
   5 -11  -6  147.25   18.55
   5  11  -5   36.29    9.01
   5  11  -4    8.79    4.22
   5  11   0   24.88    7.34
   5  11   1   10.05    4.38
   5  11   2    7.31    3.82
   5  11   3    7.65    3.90
   5  11   4   47.11    8.28
   5  11   5    6.29    3.73
   5  11   6   36.40    9.30
  -5 -11  -6   33.62    7.80
  -5 -11  -7    3.47    3.00
   5  11   8   33.13    9.29
  -5 -11  -8    5.81    3.30
   5  11   9  112.79   17.01
  -5 -11  -9   83.08   12.83
  -5 -11 -10    5.73    3.95
   5  11  10    4.54    3.49
  -5 -11 -10    1.71    2.68
  -5 -11 -11   14.19    4.39
   5  11  11   44.88   10.48
  -5 -11 -11   36.74    8.64
  -5 -11 -12   29.26   10.40
   5  11  12   27.18    7.29
  -5 -11 -12   30.45    7.66
   5  12 -12   18.15    7.49
   5 -12 -12   12.98    5.77
   5  12 -11   10.04    7.03
   5 -12 -11    6.93    3.42
   5  12 -10    6.40    4.37
   5 -12 -10    4.18    3.25
   5 -12  -9    9.64    5.58
   5  12  -8    8.87    5.85
   5 -12  -8   11.09    5.80
   5  12  -7   88.98   13.84
   5 -12  -7  142.36   20.83
   5  12  -6   44.18   10.53
   5 -12  -6   50.99    9.49
   5  12  -5   75.70   11.56
   5 -12  -5   81.46   11.44
   5  12  -4    8.99    3.82
   5  12  -3    7.19    3.71
   5  12  -2   12.76    4.60
   5  12  -1   14.77    5.58
   5  12   0   38.90    9.90
   5  12   1   29.68    8.28
   5  12   2   13.84    6.16
   5  12   3    7.58    5.48
   5  12   4    4.42    3.90
   5  12   5   44.09   10.40
   5  12   6   14.37    5.58
   5  12   7   -0.98    3.46
   5  12   8   10.80    4.91
   5  12   9   70.70   13.78
   5  13  -8   12.10    6.50
   5 -13  -8    3.15    3.19
   5  13  -7    7.59    5.90
   5 -13  -7    8.08    4.26
   5 -13  -6   14.13    4.81
   5 -13  -5   14.50    6.04
   5  13  -4   47.06    9.51
   5 -13  -4   82.32   14.40
   5  13  -3    1.73    3.38
   5  13  -2   41.84    9.53
   5  13  -1   65.94   12.15
   5  13   0   71.94   13.30
   5  13   1    9.72    4.87
   5  13   2   22.44    6.97
   5  13   3    3.45    3.79
   5  13   4   13.79    4.75
  -6   0  23    4.47    3.12
  -6   0  22    4.89    3.53
  -6   0  21    2.26    3.07
   6   0 -21    4.89    2.80
  -6   0  20   49.00   16.12
   6   0 -20   54.61    7.66
  -6   0  19    4.02    4.03
   6   0 -19    8.41    3.20
  -6   0  18   15.77    7.10
   6   0 -18   25.45    5.75
  -6   0  17    3.78    2.83
   6   0 -17    0.89    2.00
  -6   0  16    4.19    1.66
   6   0 -16    2.47    2.05
  -6   0  15    2.59    2.35
   6   0 -15   13.35    4.05
  -6   0  14   39.91   10.68
   6   0 -14   49.91    7.46
  -6   0  13    0.16    2.01
   6   0 -13   12.40    4.37
   6   0 -12  513.85   32.17
   6   0 -11    5.55    2.63
   6   0 -10  324.53   13.65
   6   0  -9    6.97    2.83
   6   0  -8 1271.02   78.03
   6   0  -7    2.20    1.66
   6   0  -6   22.10    3.42
   6   0  -5    4.07    1.71
   6   0  -4    4.05    2.36
   6   0  -3    4.57    2.04
   6   0  -2  898.92   32.70
   6   0  -1    4.59    1.97
   6   0   0  736.96   27.39
  -6   0   0  718.95   28.06
   6   0   1    1.34    1.75
  -6   0  -1   -0.08    2.36
   6   0   2    7.62    2.98
  -6   0  -2   11.16    5.48
   6   0   3    1.72    1.80
  -6   0  -3    3.68    2.14
   6   0   4  204.76   14.24
  -6   0  -4  225.34   17.89
   6   0   5    1.76    3.16
  -6   0  -5   15.21    5.09
   6   0   6   57.88    5.66
  -6   0  -6   52.44   13.64
   6   0   7    2.96    2.61
  -6   0  -7   -0.73    3.11
   6   0   8  131.26   11.58
  -6   0  -8  150.63   29.14
   6   0   9   -0.41    2.33
  -6   0  -9    8.77    4.47
   6   0  10  113.86    8.78
  -6   0 -10  105.49   18.71
   6   0  11    8.15    4.26
  -6   0 -11    4.79    3.53
   6   0  12   40.06    8.92
  -6   0 -12   57.10   13.82
   6   0  13    1.87    2.50
   6   0  14   71.42    7.99
  -6   0 -14  108.00   20.97
   6   0  15   10.47    4.66
  -6   0 -15    6.25    6.01
   6   0  16   14.68    4.62
  -6   0 -16   13.90    8.28
   6   0  17    0.50    3.07
  -6   0 -17   11.68    5.78
   6   0  18  143.17   20.39
  -6   0 -18  145.18   35.78
   6   0  19    5.08    3.27
  -6   0 -19    5.66    3.74
  -6  -1  23    6.75    3.79
  -6   1  23    4.96    2.47
   6  -1 -23    4.72    3.00
  -6  -1  22    0.61    3.02
  -6   1  22    0.82    2.99
   6  -1 -22    6.69    3.38
  -6  -1  21    7.71    5.24
  -6   1  21   11.35    6.76
   6  -1 -21   16.18    4.56
  -6  -1  20    5.82    4.02
  -6   1  20   10.14    4.86
   6  -1 -20   16.04    4.50
  -6  -1  19    4.57    3.44
  -6   1  19    5.63    3.06
   6   1 -19    6.92    2.70
   6  -1 -19    8.52    3.60
  -6  -1  18    2.71    2.88
  -6   1  18    9.18    4.17
   6   1 -18    1.99    1.86
   6  -1 -18   12.82    4.65
  -6  -1  17    1.46    2.44
  -6   1  17    2.78    1.52
   6   1 -17   10.50    4.75
   6  -1 -17   13.25    5.07
  -6  -1  16   16.67    7.63
  -6   1  16   21.26    7.26
   6   1 -16   15.80    5.63
   6  -1 -16   25.64    6.18
  -6  -1  15    6.38    2.63
  -6   1  15   12.32    4.86
   6   1 -15   19.84    3.98
   6  -1 -15   11.43    3.48
  -6  -1  14   21.89   11.52
  -6   1  14   24.25    6.53
   6   1 -14   21.98    5.49
   6  -1 -14   40.72    6.48
  -6   1  13   45.37    5.52
  -6  -1  13   36.99    6.68
   6   1 -13   43.00    4.99
   6  -1 -13   29.22    5.47
   6   1 -12   58.25    5.94
   6  -1 -12   57.69    6.32
   6   1 -11   20.94    3.85
   6  -1 -11   27.89    4.45
   6   1 -11   27.01    4.17
   6   1 -10   34.53    4.98
   6  -1  -9   19.84    3.95
   6   1  -9   11.48    3.22
   6  -1  -8   83.21    5.27
   6   1  -8   85.72    5.80
   6  -1  -7   34.83    3.20
   6   1  -7   32.67    3.69
   6  -1  -6   12.14    2.74
   6   1  -6   19.39    4.25
   6  -1  -5   21.65    3.45
   6   1  -5   20.07    4.11
   6  -1  -4    5.33    2.14
   6   1  -4    4.47    2.19
   6  -1  -3  284.57   11.73
   6   1  -3  273.43   12.01
   6  -1  -2  274.92   11.54
   6   1  -2  260.77   11.56
   6  -1  -1  682.52   25.15
   6   1  -1  652.99   24.82
  -6  -1   1  655.79   25.49
   6  -1   0   37.05    5.26
   6   1   0   30.62    5.22
  -6  -1   0   37.44    8.14
   6  -1   1   36.24    5.42
   6   1   1   36.78    5.76
  -6   1  -1   24.88    5.59
  -6  -1  -1   30.58    6.33
   6  -1   2   11.72    2.97
   6   1   2   19.11    4.18
  -6   1  -2   20.86    5.86
  -6  -1  -2   20.36    5.51
   6  -1   3    3.05    1.68
   6   1   3    6.94    3.72
  -6   1  -3   12.71    6.01
  -6  -1  -3   14.31    5.26
   6  -1   4    6.62    2.49
   6   1   4   16.08    4.63
  -6   1  -4   17.21    7.62
  -6  -1  -4   12.85    4.54
   6  -1   5  206.78   14.15
   6   1   5  186.63   13.73
  -6   1  -5  197.15   33.25
  -6  -1  -5  168.77   12.77
   6  -1   6  225.45   10.31
   6   1   6  229.61   11.21
  -6   1  -6  238.91   12.63
  -6  -1  -6  215.33   11.71
   6  -1   7    2.75    1.89
   6   1   7    6.08    4.26
  -6   1  -7   12.22    4.16
  -6  -1  -7    6.20    3.08
   6  -1   8  237.71   16.20
   6   1   8  241.06   16.61
  -6   1  -8  282.24   20.37
  -6  -1  -8  264.47   19.60
   6  -1   9    9.94    3.29
   6   1   9   26.87    6.12
  -6   1  -9   20.25    6.58
  -6  -1  -9   41.44   10.47
   6  -1  10   89.95   12.14
   6   1  10  106.62    9.39
  -6  -1 -10   75.46   23.69
   6  -1  11   43.79    6.51
   6   1  11   60.27    8.78
  -6   1 -11   30.67   10.93
  -6  -1 -11   30.66   10.98
   6  -1  12  129.33    7.68
   6   1  12  135.10    8.81
  -6   1 -12  129.15   29.57
  -6  -1 -12  126.59   24.31
   6  -1  13   46.38    5.92
   6   1  13   28.58    6.69
  -6   1 -13   41.62    8.76
  -6  -1 -13   36.51   10.87
   6  -1  14    7.60    4.36
   6   1  14    3.30    3.76
  -6   1 -14    8.46    5.14
  -6  -1 -14    6.15    5.02
   6  -1  15   64.00    8.13
   6   1  15   79.89    8.99
  -6   1 -15   55.66   18.87
  -6  -1 -15   53.60   19.94
   6  -1  16    7.58    3.56
   6   1  16    5.61    2.95
  -6   1 -16    3.93    3.96
   6  -1  17  111.14   14.83
   6   1  17   96.78   13.04
  -6   1 -17   91.70   29.26
  -6  -1 -17  119.66   17.86
   6  -1  18  106.67   17.41
   6   1  18  119.50   19.47
  -6   1 -18   86.59   26.51
  -6  -1 -18  105.67   31.98
   6  -1  19  120.34   21.22
   6   1  19  147.93   26.01
  -6   1 -19   74.15   22.87
  -6  -1 -19   82.66   31.25
  -6  -2  23   -0.47    3.48
   6  -2 -23    6.01    2.37
  -6  -2  22    8.86    3.67
   6  -2 -22    8.39    4.00
  -6  -2  21   10.65    5.83
   6  -2 -21    4.22    2.62
  -6  -2  20    2.44    1.92
  -6   2  20    1.82    1.55
   6  -2 -20    9.15    4.33
  -6  -2  19   13.21    7.38
  -6   2  19    5.32    3.05
   6  -2 -19   37.82    8.88
  -6  -2  18    2.23    2.79
  -6   2  18    1.69    1.69
   6  -2 -18    9.71    3.98
  -6   2  17    7.73    3.54
   6   2 -17   13.25    4.14
   6  -2 -17    3.32    2.22
  -6  -2  16    4.36    2.11
  -6   2  16   -0.38    1.75
   6   2 -16   10.77    3.89
   6  -2 -16    6.69    3.31
  -6  -2  15    2.82    2.14
  -6   2  15    2.36    1.73
   6   2 -15    0.81    1.56
   6  -2 -15    8.05    4.50
  -6  -2  14   97.93   20.34
  -6   2  14   97.49   22.62
   6   2 -14  103.62    7.79
   6  -2 -14  119.87   10.13
  -6   2  13   27.17    6.27
  -6  -2  13   32.42    7.71
   6   2 -13   37.47    5.56
   6  -2 -13   38.10    6.50
  -6  -2  12   14.83    3.62
   6   2 -12    4.47    2.39
   6  -2 -12    1.96    1.39
   6   2 -12    7.75    2.71
   6  -2 -12    4.89    2.70
  -6  -2  11    4.78    3.65
   6  -2 -11    4.56    1.88
   6   2 -11   11.72    4.05
   6   2 -11    2.65    1.79
  -6  -2  10    3.02    1.38
   6  -2 -10    2.19    1.24
   6   2 -10   -0.04    2.27
  -6  -2   9  463.97   23.24
   6  -2  -9  471.56   17.80
   6   2  -9  487.76   19.98
  -6  -2   8   54.58    9.44
   6  -2  -8   60.01    3.88
   6   2  -8   63.14    5.17
  -6  -2   7   19.58    4.96
   6  -2  -7    5.96    1.65
   6  -2  -7   19.16    3.85
   6   2  -7   13.10    4.48
  -6  -2   6    7.61    3.62
   6  -2  -6    0.68    1.10
   6  -2  -6    6.13    2.14
   6   2  -6    4.03    3.29
  -6  -2   5   44.43    8.42
   6  -2  -5   22.98    5.60
   6  -2  -5   48.22    5.91
   6   2  -5   39.81    5.67
  -6  -2   4   52.99   10.20
   6  -2  -4   25.50    7.27
   6  -2  -4   52.51    6.22
   6   2  -4   55.57    7.27
  -6  -2   3   17.14    4.09
   6  -2  -3    8.89    3.21
   6  -2  -3   17.01    3.14
   6   2  -3   15.49    4.17
  -6  -2   2   96.95   19.18
   6  -2  -2   73.69    9.08
   6  -2  -2   90.91   10.33
   6   2  -2  110.57    7.40
  -6  -2   2   98.03    6.98
  -6  -2   1   17.07    4.74
   6  -2  -1    4.91    1.75
   6  -2  -1   11.14    2.54
   6   2  -1   10.23    3.87
  -6  -2   1    6.48    2.65
  -6  -2   0  256.45   12.14
   6  -2   0  246.05   10.01
   6   2   0  257.57   11.91
  -6  -2   0  282.20   13.07
  -6  -2  -1  209.73   10.49
   6  -2   1  179.93    7.93
   6   2   1  209.44   10.65
  -6  -2  -1  204.38   19.60
  -6  -2  -2    4.76    2.87
   6  -2   2    6.44    2.25
   6   2   2    4.05    2.56
  -6   2  -2    3.05    3.29
  -6  -2  -2    8.52    2.61
  -6  -2  -3    1.40    3.88
   6  -2   3    1.28    1.39
   6   2   3   10.91    4.22
  -6   2  -3    3.38    1.86
  -6  -2  -3    6.34    2.22
  -6  -2  -4   18.02    5.68
   6  -2   4   17.94    3.50
   6   2   4   22.48    4.56
  -6   2  -4   27.01    6.13
  -6  -2  -4   18.16    4.54
   6  -2   5   50.90    3.99
   6   2   5   50.29    5.31
  -6   2  -5   70.09   15.75
  -6  -2  -5   75.70   13.53
   6  -2   6  423.66   17.03
   6   2   6  440.99   19.19
  -6   2  -6  422.12   18.87
  -6  -2  -6  453.33   19.40
   6  -2   7   15.72    3.61
   6   2   7   12.80    4.30
  -6  -2  -7   16.03    3.79
   6  -2   8   55.88    5.97
   6   2   8   86.11    8.79
  -6   2  -8   82.17   16.90
  -6  -2  -8   61.50   11.97
   6  -2   9    9.35    2.99
   6   2   9   14.15    5.22
  -6   2  -9   11.13    5.90
  -6  -2  -9   19.40    5.34
   6  -2  10   31.29    7.58
   6   2  10   45.69    7.50
  -6   2 -10   48.52    9.61
  -6  -2 -10   33.03   10.32
   6  -2  11   32.77    5.29
   6   2  11   43.27    7.93
  -6   2 -11   41.43   17.13
  -6  -2 -11   33.07   21.88
   6  -2  12   17.93    6.38
   6   2  12   25.85    6.86
  -6   2 -12   32.73    8.67
  -6  -2 -12   22.58    7.33
   6  -2  13   21.00    5.45
   6   2  13   17.08    5.84
  -6  -2 -13   12.91    4.95
   6  -2  14    2.29    2.67
   6   2  14   10.76    4.52
  -6   2 -14    3.63    1.67
  -6  -2 -14   23.77    8.11
   6  -2  15   39.34    7.77
   6   2  15   26.05    6.19
  -6   2 -15   28.38   13.00
  -6  -2 -15   24.51    8.98
   6  -2  16  147.79   18.13
   6   2  16  139.86   17.36
  -6   2 -16   96.57   27.69
  -6  -2 -16  117.70   30.71
   6  -2  17   26.12    6.38
   6   2  17   25.88    7.00
  -6   2 -17   14.07   10.65
  -6  -2 -17   23.86    8.72
   6  -2  18   87.34   14.61
   6   2  18   74.18   12.92
  -6   2 -18   70.52   24.86
  -6  -2 -18   84.59   23.67
   6  -2  19    5.88    2.93
   6   2  19   15.06    6.05
  -6   2 -19    7.00    3.74
  -6  -2 -19   10.73    7.84
  -6  -3  23    5.45    5.79
   6  -3 -23   17.65    5.36
  -6  -3  22    2.64    3.72
   6  -3 -22   17.68    6.60
  -6  -3  21   11.08   10.33
   6  -3 -21   34.81    8.37
  -6  -3  20    6.46    4.52
   6  -3 -20   24.03    7.27
  -6  -3  19  176.03   21.49
   6  -3 -19  199.12   23.52
  -6  -3  18    6.47    4.41
   6  -3 -18   12.71    5.23
  -6  -3  17   21.62   12.52
   6  -3 -17   43.01    5.98
  -6  -3  16    1.82    1.34
  -6  -3  16    7.47    2.58
  -6   3  16    1.24    2.43
   6  -3 -16    3.22    2.67
  -6  -3  15    0.71    1.37
  -6  -3  15    2.17    3.21
  -6   3  15    1.40    1.90
   6  -3 -15    6.28    3.83
  -6  -3  14    6.35    3.29
  -6   3  14    8.84    3.09
  -6  -3  14   16.00    3.59
   6   3 -14   10.99    2.27
   6  -3 -14   33.59    6.60
  -6  -3  13   36.25    9.60
  -6   3  13   42.45    5.92
  -6  -3  13   55.78    8.39
   6   3 -13   55.78    7.58
   6  -3 -13   51.29    8.41
  -6  -3  12    3.52    2.58
   6  -3 -12    5.80    2.06
   6   3 -12    7.02    3.17
   6   3 -12    5.25    2.38
   6  -3 -12   16.51    6.06
  -6  -3  11  384.15   24.31
   6  -3 -11  384.19   23.67
   6   3 -11  388.43   25.35
   6   3 -11  414.42   25.57
  -6  -3  10   23.28    4.28
   6  -3 -10   25.02    3.53
   6   3 -10   24.33    5.64
  -6  -3   9  223.53   10.32
   6  -3  -9  232.01    9.19
   6   3  -9  269.84   12.96
  -6  -3   8   12.64    3.03
   6  -3  -8   13.55    2.15
   6   3  -8   19.51    4.93
  -6  -3   7   15.69    4.28
   6  -3  -7    7.19    1.79
   6   3  -7    9.28    3.37
  -6  -3   6    5.22    2.31
   6  -3  -6    2.92    1.08
   6  -3  -6    3.17    1.09
   6   3  -6    5.14    2.99
  -6  -3   5    7.67    2.43
   6  -3  -5    1.90    0.95
   6  -3  -5    1.35    1.03
   6   3  -5    1.32    2.68
  -6  -3   4   14.42    3.97
   6  -3  -4    4.51    1.86
   6  -3  -4    8.07    1.76
   6   3  -4    2.89    2.80
  -6  -3   3  298.22   22.24
   6  -3  -3  286.13   18.38
   6  -3  -3  305.37   19.03
   6   3  -3  321.91   21.53
  -6  -3   2   18.47    5.41
   6  -3  -2    1.04    0.68
   6  -3  -2    2.27    0.94
   6   3  -2    1.08    2.78
  -6  -3   2   11.21    3.68
  -6  -3   1   61.48    9.43
   6  -3  -1   48.91    6.24
   6  -3  -1   76.49    4.28
   6   3  -1   70.67    6.44
  -6  -3   1   69.73   12.21
  -6  -3   0   62.52   10.28
   6  -3   0   59.54    3.77
   6   3   0   61.21    6.18
  -6   3   0   46.77    3.22
  -6  -3   0   62.02    9.57
   6  -3   1  932.52   57.12
   6   3   1 1023.23   63.93
  -6   3  -1  866.13   53.25
  -6  -3  -1 1055.56   67.53
  -6  -3  -2   90.99   13.23
   6  -3   2   99.19    5.38
   6   3   2  106.18    7.36
  -6  -3  -2  108.53   20.20
  -6  -3  -3   32.99    4.98
   6  -3   3   48.78    3.68
   6   3   3   25.67    5.24
  -6   3  -3   35.20    5.45
  -6  -3  -3   42.88    8.29
  -6  -3  -4   12.18    5.08
   6   3   4   17.72    5.08
  -6  -3  -4    8.24    3.60
  -6  -3  -5   99.47   11.78
   6  -3   5   96.49    5.76
   6   3   5  121.40    9.17
  -6   3  -5  119.14   21.33
  -6  -3  -5  119.60   24.73
  -6  -3  -6   18.66    4.97
   6  -3   6   16.79    3.28
   6   3   6   22.75    5.20
  -6   3  -6   17.84    5.18
  -6  -3  -6   22.56    6.63
  -6  -3  -7  481.75   30.82
   6  -3   7  556.98   34.42
   6   3   7  568.49   36.10
  -6   3  -7  597.80   43.80
  -6  -3  -7  577.16   37.68
  -6  -3  -8    4.42    3.25
   6  -3   8    3.75    1.90
   6   3   8    8.48    3.33
  -6   3  -8   14.74    7.33
  -6  -3  -8    7.92    2.68
   6  -3   9   42.06    6.29
   6   3   9   42.71    7.77
  -6   3  -9   34.48   14.92
  -6  -3  -9   25.28    7.32
   6  -3  10   13.68    3.28
   6   3  10   -0.40    3.33
  -6   3 -10    3.89    4.19
  -6  -3 -10    9.03    4.38
   6  -3  11   57.27    5.03
   6   3  11   66.97    6.52
  -6   3 -11   47.43   15.13
  -6  -3 -11   37.68   10.62
   6  -3  12   97.40    7.09
   6   3  12   94.25    7.54
  -6   3 -12   87.04   12.44
  -6  -3 -12   84.41   18.74
   6  -3  13   16.56    5.77
   6   3  13   15.88    6.11
  -6  -3 -13    6.58    4.75
   6  -3  14    5.52    2.57
   6   3  14   16.80    5.72
  -6   3 -14   13.65    5.42
  -6  -3 -14    9.24    3.51
   6   3  15   31.52    7.66
  -6   3 -15   26.69    7.83
  -6  -3 -15   21.55    6.37
   6  -3  16    3.59    2.63
  -6   3 -16    2.48    4.99
  -6  -3 -16    9.52    5.81
   6  -3  17    4.38    2.66
   6   3  17   10.03    4.04
  -6   3 -17   17.12   10.87
  -6  -3 -17   21.24    6.06
   6  -3  18   23.08    7.72
   6   3  18   10.99    5.63
  -6   3 -18    6.05    5.42
   6  -3  19   44.71    8.94
   6   3  19   31.73    7.52
  -6   3 -19   29.06   14.76
  -6  -3 -19   26.82    8.37
  -6  -4  22    7.28    4.38
   6  -4 -22    4.82    3.87
  -6  -4  21    2.85    4.40
   6  -4 -21    6.08    4.21
  -6  -4  20  104.26   24.84
   6  -4 -20  116.77   16.83
  -6  -4  19    6.90    3.33
   6  -4 -19    3.61    2.73
  -6  -4  18   67.39   22.83
   6  -4 -18  108.04   13.83
  -6  -4  17   16.92    8.03
   6  -4 -17   25.10    6.85
  -6  -4  16   -0.30    1.18
  -6  -4  16    4.32    1.90
   6  -4 -16    2.53    2.77
  -6  -4  15   44.70   12.58
  -6  -4  15   62.85    6.91
   6  -4 -15   41.28    9.19
  -6  -4  14   11.44    4.56
  -6  -4  14   11.00    4.35
   6  -4 -14   18.75    7.41
  -6  -4  13    2.44    1.70
   6  -4 -13    4.14    3.26
  -6  -4  12   49.51    9.50
   6   4 -12   42.73    7.06
   6   4 -12   47.00    6.19
   6  -4 -12   56.63    8.64
  -6  -4  11   21.14    6.90
   6   4 -11   25.26    7.20
   6   4 -11   11.27    2.96
  -6  -4  10  333.74   21.99
   6   4 -10  330.40   22.29
   6   4 -10  352.81   21.75
  -6  -4   9   14.93    4.37
   6   4  -9   18.34    4.16
  -6  -4   8   19.72    3.21
   6   4  -8   29.22    5.58
  -6  -4   7    2.56    1.91
   6   4  -7    8.57    3.29
  -6  -4   6   40.68   10.96
   6   4  -6   39.24    6.26
  -6  -4   5    1.54    1.40
   6   4  -5   18.96    5.09
  -6  -4   4  138.45   22.10
   6   4  -4  108.36    7.34
  -6  -4   3   30.01    4.47
   6  -4  -3   21.33    1.25
   6  -4  -3   22.54    1.34
   6   4  -3   25.42    4.40
  -6  -4   2  118.83   15.91
   6  -4  -2   95.21    4.21
   6  -4  -2   98.11    4.37
   6   4  -2  107.95    7.69
  -6  -4   2  127.10   18.56
  -6  -4   1   41.13    6.26
   6  -4  -1   36.33    2.28
   6   4  -1   46.42    5.65
  -6  -4   1   45.08    9.04
  -6  -4   0  388.07   28.61
   6  -4   0  388.96   24.07
   6   4   0  434.78   28.88
  -6  -4   0  405.21   27.74
   6  -4   1  103.75    5.05
   6   4   1  104.55    8.16
  -6  -4  -1  112.51   20.18
  -6  -4  -2   88.05   15.51
   6  -4   2   62.25    3.69
   6   4   2   59.84    6.06
  -6  -4  -2   63.20    9.59
   6  -4   3   28.06    3.74
   6   4   3   31.22    5.83
  -6  -4  -3   16.57    6.27
  -6  -4  -4    7.33    4.52
   6  -4   4    5.80    1.74
   6   4   4    4.99    3.21
  -6   4  -4   19.38    6.08
  -6  -4  -4    5.48    2.70
  -6  -4  -5  198.79   23.09
   6  -4   5  183.95   12.19
   6   4   5  190.50   13.99
  -6   4  -5  215.39   16.30
  -6  -4  -5  199.43   14.71
  -6  -4  -6   51.66   11.05
   6  -4   6   60.31    5.81
   6   4   6   53.29    6.82
  -6   4  -6   52.46    7.72
  -6  -4  -6   64.77   11.87
  -6  -4  -7  136.70   18.90
   6  -4   7  166.27   11.11
   6   4   7  150.46   11.31
  -6   4  -7  174.67   15.96
  -6  -4  -7  136.33   27.80
  -6  -4  -8   75.13   19.57
   6  -4   8  109.80    8.24
   6   4   8  107.49    9.57
  -6   4  -8   80.13   22.72
  -6  -4  -8   66.89   13.69
  -6  -4  -9    7.30    4.61
   6  -4   9    5.14    2.69
   6   4   9    0.12    3.09
  -6   4  -9    9.58    3.43
  -6  -4  -9    6.30    4.08
  -6  -4 -10    7.28    3.80
   6  -4  10    4.40    2.22
   6   4  10    1.24    3.19
  -6   4 -10    9.19    4.21
  -6  -4 -10   12.82    4.97
  -6  -4 -11    6.25    3.25
   6  -4  11    8.90    3.97
   6   4  11    2.18    3.15
  -6   4 -11   20.99    8.71
  -6  -4 -11    0.48    3.51
   6  -4  12   37.70    7.38
   6   4  12   46.13    6.54
  -6   4 -12   26.99   17.22
  -6  -4 -12   54.48   10.26
   6  -4  13   14.28    4.68
   6   4  13   14.30    5.06
  -6   4 -13   10.04    7.45
  -6  -4 -13    4.43    5.02
   6  -4  14    1.65    2.34
   6   4  14   26.50    7.14
  -6   4 -14    5.41    4.99
  -6  -4 -14    5.84    4.24
   6  -4  15   10.64    3.48
   6   4  15   13.35    6.01
  -6  -4 -15   11.81    5.50
   6  -4  16    8.38    3.29
   6   4  16   26.89    7.23
  -6   4 -16   14.81    8.10
  -6  -4 -16   15.39    8.15
   6   4  17   20.01    7.48
  -6   4 -17   22.73    8.05
  -6  -4 -17    7.17    4.51
   6  -4  18    7.58    4.42
   6   4  18   13.22    6.26
  -6   4 -18    5.87    5.34
  -6  -4 -18   12.08    5.95
  -6  -5  21   17.78   14.41
   6  -5 -21   52.01   10.86
  -6  -5  20    8.99    5.01
   6  -5 -20   12.14    5.64
  -6  -5  19   18.45   15.95
   6  -5 -19   41.19   10.03
  -6  -5  18    0.09    2.56
   6  -5 -18    5.04    3.05
  -6  -5  17   10.01    5.96
   6  -5 -17   10.05    5.10
  -6  -5  16    0.47    0.75
  -6  -5  16    1.64    2.90
   6  -5 -16    3.57    3.18
  -6  -5  15    3.74    2.45
  -6  -5  15    2.83    3.36
   6  -5 -15    8.83    4.79
  -6  -5  14   30.02    8.31
  -6  -5  14   21.38    6.80
   6  -5 -14   39.16    8.93
  -6  -5  13  119.26   17.84
   6   5 -13  111.36    8.01
   6  -5 -13  124.01    9.22
  -6  -5  12    3.78    1.53
   6   5 -12    6.14    3.60
   6  -5 -12    8.35    4.84
  -6  -5  11  185.06   22.09
   6   5 -11  222.94   15.56
   6  -5 -11  212.70   14.81
  -6  -5  10   33.35   10.27
   6   5 -10   41.33    7.04
  -6  -5   9   21.13    6.66
   6   5  -9   25.80    5.41
   6   5  -9   14.34    2.32
  -6  -5   8    3.02    1.24
   6   5  -8    9.64    5.02
  -6  -5   7  233.56   16.24
   6   5  -7  239.42   16.89
  -6  -5   6  441.26   18.79
   6   5  -6  449.82   19.69
  -6  -5   5   51.99    9.35
   6   5  -5   64.05    7.18
  -6  -5   4    6.48    4.12
   6   5  -4   11.75    3.77
  -6  -5   3  406.27   17.37
   6   5  -3  433.78   18.89
  -6  -5   3  402.95   16.00
  -6  -5   2   12.11    5.29
  -6  -5   2    3.93    2.20
  -6  -5   1   87.48   12.20
   6   5  -1   87.36    7.06
  -6  -5   1   66.64   12.43
  -6  -5   0   58.42   10.11
   6  -5   0   49.67    2.48
   6   5   0   56.96    5.69
  -6  -5   0   65.64   11.66
  -6  -5  -1   23.26    5.14
   6  -5   1   15.30    2.14
   6   5   1   32.08    6.73
  -6  -5  -1   30.48    7.50
  -6  -5  -2   24.63    5.93
   6  -5   2   27.19    3.63
   6   5   2   23.58    5.20
  -6  -5  -2   25.97    5.61
  -6  -5  -3   12.67    4.63
   6  -5   3    6.92    1.96
   6   5   3    9.45    4.89
  -6  -5  -3    5.47    2.53
  -6  -5  -4    6.51    3.53
   6  -5   4    5.25    2.04
   6   5   4    5.85    3.48
  -6  -5  -4    4.21    2.70
  -6  -5  -5  126.52   23.79
   6  -5   5  121.50   10.03
   6   5   5  161.79   12.86
  -6  -5  -5  151.73   26.75
  -6  -5  -6    9.52    6.16
   6  -5   6    3.14    1.88
   6   5   6    4.07    3.40
  -6   5  -6   14.46    5.86
  -6  -5  -6    4.44    2.85
  -6  -5  -7   10.64    4.44
   6  -5   7   23.16    5.95
   6   5   7   12.20    4.70
  -6   5  -7   22.16    7.54
  -6  -5  -7    6.96    4.51
  -6  -5  -8   51.32   17.92
   6  -5   8   67.29    4.55
   6   5   8   69.96    8.18
  -6   5  -8  102.50   11.46
  -6  -5  -8   84.31   16.43
  -6  -5  -9   45.04   14.66
   6  -5   9   43.46    9.16
   6   5   9   50.53    6.52
  -6   5  -9   82.47    8.70
  -6  -5  -9   50.25   10.51
  -6  -5 -10    6.09    3.87
   6  -5  10    6.06    3.39
   6   5  10   10.99    6.19
  -6   5 -10    2.99    5.17
  -6  -5 -10    7.65    5.30
  -6  -5 -11   52.98   19.73
   6  -5  11   56.78    6.40
   6   5  11   82.20    9.47
  -6   5 -11   57.13   25.41
  -6  -5 -11   77.80   14.05
  -6  -5 -12    3.59    2.87
   6  -5  12    2.88    1.79
   6   5  12    4.49    4.98
  -6   5 -12   15.62    8.30
  -6  -5 -12    7.45    4.55
  -6  -5 -13   30.44    6.69
   6  -5  13   24.28    5.29
   6   5  13   27.15    6.90
  -6   5 -13   10.22    6.44
  -6  -5 -13   15.92    6.37
   6   5  14   13.60    4.98
  -6   5 -14   17.71    7.17
  -6  -5 -14   14.28    6.14
   6  -5  15   13.09    3.41
   6   5  15   16.57    6.39
  -6   5 -15   24.22    9.44
  -6  -5 -15   10.12    3.93
   6  -5  16    9.17    3.35
   6   5  16    3.97    3.70
  -6   5 -16   10.89    6.96
  -6  -5 -16    5.10    4.24
   6  -5  17    5.80    2.81
   6   5  17    2.72    3.39
  -6   5 -17    5.69    8.16
  -6  -5 -17   14.09    4.33
  -6  -6  20    5.98    4.13
   6  -6 -20    3.41    3.43
  -6  -6  19    3.83    3.58
   6  -6 -19   21.46    7.50
  -6  -6  18   32.47   19.13
   6  -6 -18   57.75    9.85
  -6  -6  17    3.07    3.48
   6  -6 -17   11.90    5.53
  -6  -6  16    0.88    1.13
  -6  -6  16   12.13    5.40
   6  -6 -16    0.63    3.26
  -6  -6  15    7.58    2.53
  -6  -6  15   20.23    5.86
   6  -6 -15   26.44    7.82
  -6  -6  14    4.66    1.88
   6   6 -14    9.20    4.72
   6  -6 -14    1.45    3.27
  -6  -6  13   21.79    5.66
   6   6 -13   11.20    4.25
   6  -6 -13   13.64    5.77
  -6  -6  12   16.71    7.56
   6   6 -12   11.93    4.96
   6  -6 -12   12.29    5.63
  -6  -6  11    6.93    1.79
   6   6 -11   11.39    4.08
   6  -6 -11   20.58    5.74
  -6  -6  10  324.88   25.09
   6   6 -10  304.98   21.15
  -6  -6   9   19.26    7.71
   6   6  -9   19.38    6.96
  -6  -6   8  190.45   25.38
   6   6  -8  214.60   15.36
  -6  -6   7  327.04   22.09
   6   6  -7  348.00   22.73
  -6  -6   6   36.44    8.89
   6   6  -6   25.31    5.04
  -6  -6   5   28.92    6.88
   6   6  -5   18.69    4.57
  -6  -6   4   12.73    5.67
   6   6  -4    2.92    3.11
  -6  -6   3   24.47    8.73
   6   6  -3    3.72    3.20
  -6  -6   3   12.31    3.40
  -6  -6   2  605.29   38.14
   6   6  -2  600.06   38.37
  -6  -6   2  553.85   34.03
  -6  -6   1    8.08    3.14
   6   6  -1    8.64    4.88
  -6  -6   1    1.30    1.79
  -6  -6   0  207.17   22.43
   6   6   0  230.80   16.50
  -6  -6   0  232.42   18.81
   6   6   1   57.89    8.24
  -6  -6  -1   24.26    7.25
  -6  -6  -2    5.64    3.85
   6   6   2    8.40    5.18
  -6  -6  -2    8.76    2.73
  -6  -6  -3    5.51    3.81
   6   6   3   11.20    5.94
  -6  -6  -3    0.53    2.30
  -6  -6  -4    7.28    3.90
   6  -6   4   17.48    4.34
   6   6   4   16.96    6.56
  -6  -6  -4   11.29    3.44
  -6  -6  -5   11.32    4.56
   6  -6   5    2.32    1.48
   6   6   5    5.07    3.71
  -6  -6  -5    4.01    1.90
  -6  -6  -6    8.69    3.40
   6  -6   6    1.85    1.29
   6   6   6    9.04    3.85
  -6  -6  -6    1.16    3.80
  -6  -6  -7    8.46    5.11
   6  -6   7    3.61    1.56
   6   6   7    8.13    5.18
  -6  -6  -7    1.02    2.15
  -6  -6  -8  162.73   29.95
   6  -6   8  182.76    8.05
   6   6   8  219.84   12.21
  -6   6  -8  214.27   12.16
  -6  -6  -8  206.36   28.68
  -6  -6  -9   61.68   14.94
   6  -6   9   64.90    6.47
   6   6   9   99.25   10.36
  -6   6  -9  104.95   10.71
  -6  -6  -9   98.98   16.28
  -6  -6 -10   53.27   15.89
   6  -6  10   74.76    7.28
   6   6  10   60.30    7.39
  -6   6 -10   51.66    7.46
  -6  -6 -10   54.92   15.02
  -6  -6 -11    9.48    3.47
   6  -6  11   18.11    4.80
   6   6  11    6.75    4.73
  -6   6 -11   20.15    9.43
  -6  -6 -11   30.98   18.21
  -6  -6 -12    3.93    4.90
   6  -6  12    5.66    2.82
   6   6  12    1.49    3.55
  -6   6 -12    5.79    3.86
  -6  -6 -12    8.58    4.37
  -6  -6 -13    9.42    2.56
   6  -6  13   12.60    4.03
   6   6  13   12.29    5.87
  -6   6 -13   21.87    8.23
  -6  -6 -13   14.69    7.00
  -6  -6 -14    5.09    3.50
   6  -6  14   10.84    3.41
   6   6  14   10.19    4.04
  -6  -6 -14    2.18    4.76
  -6  -6 -15   37.56    8.81
   6  -6  15    9.50    3.85
   6   6  15   21.69    6.78
  -6   6 -15   14.22    7.80
  -6  -6 -15    3.28    2.63
   6  -6  16   30.92    9.41
   6   6  16   63.40   11.56
  -6   6 -16   24.77   20.43
  -6  -6 -16   29.48   14.60
   6   6  17   12.79    6.14
  -6   6 -17    5.07    5.14
  -6  -6 -17    5.76    5.62
  -6  -7  19   14.16    4.99
   6  -7 -19   29.63    8.52
  -6  -7  18    1.55    3.56
   6  -7 -18    2.66    3.59
  -6  -7  17    1.97    3.14
   6  -7 -17   14.48    5.91
  -6  -7  16    7.83    2.85
   6  -7 -16   38.86   10.45
  -6  -7  15   11.04    4.22
   6   7 -15   14.95    5.28
   6  -7 -15    9.49    5.34
  -6  -7  14    7.87    3.62
   6   7 -14    9.10    4.82
   6  -7 -14    3.00    3.03
   6   7 -13   50.82    7.16
   6  -7 -13   24.04    7.04
   6   7 -12   24.46    6.40
   6  -7 -12   24.65    7.30
   6   7 -11    7.91    3.90
   6  -7 -11   16.49    6.18
   6   7 -10    5.71    3.80
   6   7  -9   43.85   10.24
   6   7  -8  135.30   11.16
   6   7  -7   19.99    5.52
   6   7  -6   35.55    7.20
   6   7  -5  275.09   18.68
  -6  -7   4   17.38    5.74
   6   7  -4   16.56    6.50
  -6  -7   3   10.40    5.46
   6   7  -3    4.50    4.67
  -6  -7   3    4.89    1.70
  -6  -7   2   17.85    5.10
   6   7  -2   20.65    6.76
  -6  -7   2   17.36    4.88
  -6  -7   1   61.27   13.53
   6   7  -1   53.18    8.82
  -6  -7   1   44.10   10.58
  -6  -7   0   19.37    7.45
   6   7   0   21.37    7.17
  -6  -7   0   13.34    4.65
  -6  -7  -1   60.25   13.74
   6   7   1   54.05    8.94
  -6  -7  -1   54.23   10.41
  -6  -7  -2   20.72   10.15
   6   7   2   39.43    7.54
  -6  -7  -2   16.79    5.61
  -6  -7  -3   12.96    4.71
   6   7   3   14.05    4.98
  -6  -7  -3    9.81    4.35
  -6  -7  -4    3.67    2.68
   6   7   4   11.35    3.85
  -6  -7  -4    4.63    3.94
  -6  -7  -5  237.93   26.04
   6   7   5  243.01   12.29
  -6  -7  -5  246.61   28.97
  -6  -7  -6    1.62    1.69
   6   7   6    7.05    4.04
  -6  -7  -6    2.94    3.30
  -6  -7  -7   65.19   12.92
   6   7   7   80.08    9.35
  -6  -7  -7   46.43   11.02
  -6  -7  -8   25.32    7.84
   6   7   8   25.59    6.88
  -6  -7  -8   20.87    6.64
  -6  -7  -9   29.09   12.53
   6   7   9   37.27    9.09
  -6  -7  -9   37.80   14.42
  -6  -7 -10    9.01    3.50
   6   7  10    3.53    3.32
  -6  -7 -10    6.92    2.95
  -6  -7 -11    5.47    5.06
   6   7  11   27.02    6.93
  -6   7 -11   16.82    4.76
  -6  -7 -11   18.16    5.94
  -6  -7 -12   21.31    8.55
   6   7  12   33.65    8.82
  -6   7 -12   26.99    8.32
  -6  -7 -12   14.26    7.29
  -6  -7 -13   -0.56    2.81
   6   7  13    6.34    3.87
  -6   7 -13    7.11    3.35
  -6  -7 -13    5.56    3.57
  -6  -7 -14    3.01    4.59
   6   7  14   11.68    5.04
  -6   7 -14   20.96    8.05
  -6  -7 -14    1.05    2.48
  -6  -7 -15   30.75    7.78
   6   7  15   42.11    9.73
  -6   7 -15   34.58   17.61
  -6  -7 -15   26.61   10.13
  -6  -8  18   12.66    5.38
   6  -8 -18   19.21    5.86
   6   8 -17    6.52    3.44
   6  -8 -17   13.71    5.63
   6   8 -16    4.52    3.60
   6  -8 -16   13.24    6.44
   6   8 -15   81.40   11.41
   6  -8 -15   95.38   13.67
   6   8 -14    3.30    3.28
   6  -8 -14   24.23    8.62
   6   8 -13   17.72    5.82
   6  -8 -13    6.97    4.73
   6   8 -12   12.68    5.53
   6  -8 -12   13.84    5.37
   6   8 -11    6.35    4.53
   6  -8 -11    9.42    4.72
   6   8 -10   11.75    5.31
   6  -8 -10   16.03    6.09
   6   8  -9   20.67    5.84
   6   8  -8   82.57    9.17
   6   8  -7   27.32    8.22
   6   8  -6   85.52    7.95
   6   8  -5   32.23    8.56
   6   8  -4   71.26    7.87
   6   8  -3   26.45    7.19
   6   8  -2   33.61    8.38
   6   8  -1   90.64    7.71
   6   8   0    7.00    3.82
  -6  -8   0    3.71    1.63
  -6  -8  -1   28.50    6.78
   6   8   1   50.61    6.42
  -6  -8  -1   27.92    8.22
  -6  -8  -2   10.24    4.70
   6   8   2   15.72    6.80
  -6  -8  -3   40.44   10.29
   6   8   3   59.91    6.67
  -6  -8  -3   35.31    9.32
  -6  -8  -4  113.75   26.56
   6   8   4   92.30    9.56
  -6  -8  -4   79.22   14.12
  -6  -8  -5   19.67    6.75
   6   8   5   30.36    7.42
  -6  -8  -5   14.37    6.16
  -6  -8  -6  106.12   15.92
   6   8   6  126.68   12.71
  -6  -8  -6  103.51   18.77
  -6  -8  -7    6.45    3.69
   6   8   7    3.31    3.56
  -6  -8  -7    5.82    1.71
  -6  -8  -8  154.65   21.89
   6   8   8  120.16   12.26
  -6  -8  -8  145.84   22.97
  -6  -8  -9   19.97    7.44
   6   8   9   21.47    6.89
  -6  -8  -9    3.39    4.74
  -6  -8 -10    6.54    3.78
   6   8  10    6.10    3.90
  -6  -8 -10    7.17    4.04
  -6  -8 -11   14.95    8.11
   6   8  11    4.54    5.22
[truncated: 469,595 more chars]
